# Supplementary material for: Lower gut abundance of Eubacterium rectale is linked to COVID-19 mortality
Source: Front Cell Infect Microbiol. 2023 Sep 6;13:1249069. doi: 10.3389/fcimb.2023.1249069 (PMC10512258; doi:10.3389/fcimb.2023.1249069)
Supplement: Supplementary file 2 [file Table_1.xlsx]

## Sheet: Table title
Supplementary Tables	Title
Supplementary Table 1	Overview of the cohorts obtained from the ExperimentHub
Supplementary Table 2	The correlation between bacterial species mRA and SMR in both Alpha, Beta and Gamma variants and the Omicron variant period
Supplementary Table 3	Incidence and mortality of all the included countries
Supplementary Table 4	The correlation between functional pathway mRA and SMR in Alpha, Beta and Gamma variants period
Supplementary Table 5	Sample ID with accession numbers from ExperimentHub
Supplementary Table 6	Sample ID with accession numbers from the validation cohort

## Sheet: S1
Counrtry	Cohort	N
Bangladesh	DavidLA_2015	34	2871
Canada	HanniganGD_2017	3
Canada	RaymondF_2016	24
China	JieZ_2017	129
China	LiJ_2014	11
China	LiJ_2017	41
China	YeZ_2018	42
Germany	CosteaPI_2017	22
Germany	LouisS_2016	16
Germany	ZellerG_2014	5
Denmark	HansenLBS_2018	56
Denmark	LiJ_2014	109
Denmark	NielsenHB_2014	163
Spain	LiJ_2014	140
Spain	NielsenHB_2014	52
France	ZellerG_2014	41
UnitedKingdom	XieH_2016	178
India	DhakanDB_2019	87
Israel	ZeeviD_2015	900
Italy	AsnicarF_2017	5
Italy	FerrettiP_2018	22
Italy	ThomasAM_2018b	28
Kazakhstan	CosteaPI_2017	84
Netherlands	LiSS_2016	5
Netherlands	SchirmerM_2016	393
Peru	Obregon-TitoAJ_2015	16
Sweden	BackhedF_2015	95
Sweden	Bengtsson-PalmeJ_2015	36
UnitedStates	HanniganGD_2017	25
UnitedStates	HMP_2012	90
UnitedStates	Obregon-TitoAJ_2015	19

## Sheet: S2
Before introduction of vaccination program				Omicron period
Species	R	p		Spe	R	p
s__Odoribacter_unclassified	-0.669619432570589	0.00454668137061669		s__Ruminococcus_lactaris	-0.611764705882353	0.0136409063528288
s__Faecalibacterium_prausnitzii	-0.529411764705882	0.0372766472247399		s__Bifidobacterium_angulatum	-0.610622125736176	0.0119909083184345
s__Eubacterium_rectale	-0.517647058823529	0.0423216151431748		s__Lactobacillus_casei_paracasei	-0.581123472318969	0.0182350575226809
s__Mitsuokella_multacida	-0.514705882352941	0.0436610896664137		s__Coprococcus_sp_ART55_1	-0.544117647058823	0.0316379602842238
s__Alloprevotella_unclassified	-0.441501223278945	0.0868940417133647		s__Coprococcus_comes	-0.529411764705882	0.0372766472247399
s__Roseburia_unclassified	-0.420588235294118	0.106235322658742		s__Eubacterium_rectale	-0.505882352941176	0.047875134255782
s__Paraprevotella_clara	-0.389992747229735	0.135357078732962		s__Eubacterium_ventriosum	-0.482352941176471	0.0606339813053164
s__Haemophilus_pittmaniae	-0.381162722764156	0.145215767802711		s__Klebsiella_oxytoca	-0.480828050700467	0.059377102561616
s__Lachnospiraceae_bacterium_3_1_46FAA	-0.379411764705882	0.147982771752386		s__Roseburia_intestinalis	-0.461764705882353	0.0737682451497177
s__Lachnospiraceae_bacterium_8_1_57FAA	-0.376470588235294	0.151348737054164		s__Anaerostipes_hadrus	-0.461764705882353	0.0737682451497177
s__Roseburia_hominis	-0.370588235294118	0.15824017335068		s__Butyrivibrio_unclassified	-0.460632942954366	0.0725588005562157
s__Roseburia_intestinalis	-0.370588235294118	0.15824017335068		s__Streptococcus_salivarius	-0.458823529411765	0.0758050758263014
s__Ruminococcus_albus	-0.356144320111682	0.175763057604952		s__Dorea_longicatena	-0.455882352941176	0.0778834719210694
s__Oscillibacter_sp_KLE_1745	-0.351033975664758	0.182487888145899		s__Streptococcus_sanguinis	-0.45	0.082166850881351
s__Olsenella_unclassified	-0.338235294117647	0.200041250382669		s__Acidaminococcus_fermentans	-0.44837953194154	0.0815250439475667
s__Paraprevotella_unclassified	-0.334069258947735	0.206015682947522		s__Coriobacteriaceae_bacterium_phI	-0.444444564767471	0.0845664520773322
s__Bifidobacterium_angulatum	-0.333334783614434	0.207076392438553		s__Bifidobacterium_animalis	-0.442479801258098	0.0861151535571366
s__Coprococcus_eutactus	-0.329411764705882	0.212614428513685		s__Bifidobacterium_catenulatum	-0.435294117647059	0.093635447164048

## Sheet: S3
Confirmed_today	confirmed_date	Deaths_today	death_ratio	Country	Period
0	2020-03-02	0	0	Bangladesh	Alpha, Beta and Gamma variants
0	2020-03-03	0	0	Bangladesh	Alpha, Beta and Gamma variants
0	2020-03-04	0	0	Bangladesh	Alpha, Beta and Gamma variants
0	2020-03-05	0	0	Bangladesh	Alpha, Beta and Gamma variants
0	2020-03-06	0	0	Bangladesh	Alpha, Beta and Gamma variants
0	2020-03-07	0	0	Bangladesh	Alpha, Beta and Gamma variants
3	2020-03-08	0	0	Bangladesh	Alpha, Beta and Gamma variants
0	2020-03-09	0	0	Bangladesh	Alpha, Beta and Gamma variants
0	2020-03-10	0	0	Bangladesh	Alpha, Beta and Gamma variants
0	2020-03-11	0	0	Bangladesh	Alpha, Beta and Gamma variants
0	2020-03-12	1	0	Bangladesh	Alpha, Beta and Gamma variants
0	2020-03-13	0	0	Bangladesh	Alpha, Beta and Gamma variants
0	2020-03-14	0	0	Bangladesh	Alpha, Beta and Gamma variants
2	2020-03-15	1	0.5	Bangladesh	Alpha, Beta and Gamma variants
3	2020-03-16	0	0	Bangladesh	Alpha, Beta and Gamma variants
2	2020-03-17	1	0.5	Bangladesh	Alpha, Beta and Gamma variants
4	2020-03-18	1	0.25	Bangladesh	Alpha, Beta and Gamma variants
3	2020-03-19	1	0.333333	Bangladesh	Alpha, Beta and Gamma variants
3	2020-03-20	0	0	Bangladesh	Alpha, Beta and Gamma variants
5	2020-03-21	0	0	Bangladesh	Alpha, Beta and Gamma variants
2	2020-03-22	0	0	Bangladesh	Alpha, Beta and Gamma variants
6	2020-03-23	0	0	Bangladesh	Alpha, Beta and Gamma variants
6	2020-03-24	0	0	Bangladesh	Alpha, Beta and Gamma variants
0	2020-03-25	0	0	Bangladesh	Alpha, Beta and Gamma variants
5	2020-03-26	1	0.2	Bangladesh	Alpha, Beta and Gamma variants
4	2020-03-27	0	0	Bangladesh	Alpha, Beta and Gamma variants
0	2020-03-28	0	0	Bangladesh	Alpha, Beta and Gamma variants
0	2020-03-29	2	0	Bangladesh	Alpha, Beta and Gamma variants
1	2020-03-30	1	1	Bangladesh	Alpha, Beta and Gamma variants
2	2020-03-31	3	1.5	Bangladesh	Alpha, Beta and Gamma variants
3	2020-04-01	5	1.66667	Bangladesh	Alpha, Beta and Gamma variants
2	2020-04-02	3	1.5	Bangladesh	Alpha, Beta and Gamma variants
5	2020-04-03	1	0.2	Bangladesh	Alpha, Beta and Gamma variants
9	2020-04-04	6	0.666667	Bangladesh	Alpha, Beta and Gamma variants
18	2020-04-05	3	0.166667	Bangladesh	Alpha, Beta and Gamma variants
35	2020-04-06	4	0.114286	Bangladesh	Alpha, Beta and Gamma variants
41	2020-04-07	5	0.121951	Bangladesh	Alpha, Beta and Gamma variants
54	2020-04-08	7	0.12963	Bangladesh	Alpha, Beta and Gamma variants
112	2020-04-09	4	0.0357143	Bangladesh	Alpha, Beta and Gamma variants
94	2020-04-10	10	0.106383	Bangladesh	Alpha, Beta and Gamma variants
58	2020-04-11	15	0.258621	Bangladesh	Alpha, Beta and Gamma variants
139	2020-04-12	9	0.0647482	Bangladesh	Alpha, Beta and Gamma variants
182	2020-04-13	7	0.0384615	Bangladesh	Alpha, Beta and Gamma variants
209	2020-04-14	10	0.0478469	Bangladesh	Alpha, Beta and Gamma variants
219	2020-04-15	9	0.0410959	Bangladesh	Alpha, Beta and Gamma variants
341	2020-04-16	10	0.0293255	Bangladesh	Alpha, Beta and Gamma variants
266	2020-04-17	7	0.0263158	Bangladesh	Alpha, Beta and Gamma variants
306	2020-04-18	4	0.0130719	Bangladesh	Alpha, Beta and Gamma variants
312	2020-04-19	9	0.0288462	Bangladesh	Alpha, Beta and Gamma variants
492	2020-04-20	5	0.0101626	Bangladesh	Alpha, Beta and Gamma variants
434	2020-04-21	7	0.016129	Bangladesh	Alpha, Beta and Gamma variants
390	2020-04-22	3	0.00769231	Bangladesh	Alpha, Beta and Gamma variants
414	2020-04-23	8	0.0193237	Bangladesh	Alpha, Beta and Gamma variants
503	2020-04-24	5	0.00994036	Bangladesh	Alpha, Beta and Gamma variants
309	2020-04-25	2	0.00647249	Bangladesh	Alpha, Beta and Gamma variants
418	2020-04-26	5	0.0119617	Bangladesh	Alpha, Beta and Gamma variants
497	2020-04-27	2	0.00402414	Bangladesh	Alpha, Beta and Gamma variants
549	2020-04-28	5	0.00910747	Bangladesh	Alpha, Beta and Gamma variants
641	2020-04-29	1	0.00156006	Bangladesh	Alpha, Beta and Gamma variants
564	2020-04-30	3	0.00531915	Bangladesh	Alpha, Beta and Gamma variants
571	2020-05-01	13	0.0227671	Bangladesh	Alpha, Beta and Gamma variants
552	2020-05-02	7	0.0126812	Bangladesh	Alpha, Beta and Gamma variants
665	2020-05-03	8	0.0120301	Bangladesh	Alpha, Beta and Gamma variants
688	2020-05-04	14	0.0203488	Bangladesh	Alpha, Beta and Gamma variants
786	2020-05-05	11	0.0139949	Bangladesh	Alpha, Beta and Gamma variants
790	2020-05-06	11	0.0139241	Bangladesh	Alpha, Beta and Gamma variants
706	2020-05-07	19	0.0269122	Bangladesh	Alpha, Beta and Gamma variants
709	2020-05-08	14	0.0197461	Bangladesh	Alpha, Beta and Gamma variants
636	2020-05-09	15	0.0235849	Bangladesh	Alpha, Beta and Gamma variants
887	2020-05-10	16	0.0180383	Bangladesh	Alpha, Beta and Gamma variants
1034	2020-05-11	14	0.0135397	Bangladesh	Alpha, Beta and Gamma variants
969	2020-05-12	21	0.0216718	Bangladesh	Alpha, Beta and Gamma variants
1162	2020-05-13	21	0.0180723	Bangladesh	Alpha, Beta and Gamma variants
1041	2020-05-14	16	0.0153698	Bangladesh	Alpha, Beta and Gamma variants
1202	2020-05-15	22	0.0183028	Bangladesh	Alpha, Beta and Gamma variants
930	2020-05-16	24	0.0258065	Bangladesh	Alpha, Beta and Gamma variants
1273	2020-05-17	20	0.0157109	Bangladesh	Alpha, Beta and Gamma variants
1602	2020-05-18	28	0.0174782	Bangladesh	Alpha, Beta and Gamma variants
1251	2020-05-19	21	0.0167866	Bangladesh	Alpha, Beta and Gamma variants
1617	2020-05-20	21	0.012987	Bangladesh	Alpha, Beta and Gamma variants
1773	2020-05-21	22	0.0124083	Bangladesh	Alpha, Beta and Gamma variants
1694	2020-05-22	15	0.00885478	Bangladesh	Alpha, Beta and Gamma variants
1873	2020-05-23	23	0.0122798	Bangladesh	Alpha, Beta and Gamma variants
1532	2020-05-24	28	0.0182768	Bangladesh	Alpha, Beta and Gamma variants
1975	2020-05-25	40	0.0202532	Bangladesh	Alpha, Beta and Gamma variants
1166	2020-05-26	22	0.0188679	Bangladesh	Alpha, Beta and Gamma variants
1541	2020-05-27	37	0.0240104	Bangladesh	Alpha, Beta and Gamma variants
2029	2020-05-28	37	0.0182356	Bangladesh	Alpha, Beta and Gamma variants
2523	2020-05-29	35	0.0138724	Bangladesh	Alpha, Beta and Gamma variants
1764	2020-05-30	30	0.0170068	Bangladesh	Alpha, Beta and Gamma variants
2545	2020-05-31	35	0.0137525	Bangladesh	Alpha, Beta and Gamma variants
2381	2020-06-01	42	0.0176396	Bangladesh	Alpha, Beta and Gamma variants
2911	2020-06-02	42	0.014428	Bangladesh	Alpha, Beta and Gamma variants
2695	2020-06-03	45	0.0166976	Bangladesh	Alpha, Beta and Gamma variants
2423	2020-06-04	37	0.0152703	Bangladesh	Alpha, Beta and Gamma variants
2828	2020-06-05	37	0.0130835	Bangladesh	Alpha, Beta and Gamma variants
2635	2020-06-06	46	0.0174573	Bangladesh	Alpha, Beta and Gamma variants
2743	2020-06-07	44	0.0160408	Bangladesh	Alpha, Beta and Gamma variants
2735	2020-06-08	32	0.0117002	Bangladesh	Alpha, Beta and Gamma variants
3171	2020-06-09	38	0.0119836	Bangladesh	Alpha, Beta and Gamma variants
3190	2020-06-10	53	0.0166144	Bangladesh	Alpha, Beta and Gamma variants
3187	2020-06-11	43	0.0134923	Bangladesh	Alpha, Beta and Gamma variants
3471	2020-06-12	38	0.0109479	Bangladesh	Alpha, Beta and Gamma variants
2856	2020-06-13	45	0.0157563	Bangladesh	Alpha, Beta and Gamma variants
3141	2020-06-14	37	0.0117797	Bangladesh	Alpha, Beta and Gamma variants
3099	2020-06-15	39	0.0125847	Bangladesh	Alpha, Beta and Gamma variants
3862	2020-06-16	38	0.00983946	Bangladesh	Alpha, Beta and Gamma variants
4008	2020-06-17	43	0.0107285	Bangladesh	Alpha, Beta and Gamma variants
3803	2020-06-18	37	0.00972916	Bangladesh	Alpha, Beta and Gamma variants
3243	2020-06-19	39	0.0120259	Bangladesh	Alpha, Beta and Gamma variants
3240	2020-06-20	40	0.0123457	Bangladesh	Alpha, Beta and Gamma variants
3531	2020-06-21	34	0.009629	Bangladesh	Alpha, Beta and Gamma variants
3480	2020-06-22	43	0.0123563	Bangladesh	Alpha, Beta and Gamma variants
3412	2020-06-23	45	0.0131887	Bangladesh	Alpha, Beta and Gamma variants
3462	2020-06-24	64	0.0184864	Bangladesh	Alpha, Beta and Gamma variants
3946	2020-06-25	41	0.0103903	Bangladesh	Alpha, Beta and Gamma variants
3868	2020-06-26	38	0.0098242	Bangladesh	Alpha, Beta and Gamma variants
3504	2020-06-27	42	0.0119863	Bangladesh	Alpha, Beta and Gamma variants
3809	2020-06-28	29	0.00761355	Bangladesh	Alpha, Beta and Gamma variants
4014	2020-06-29	55	0.013702	Bangladesh	Alpha, Beta and Gamma variants
3682	2020-06-30	44	0.01195	Bangladesh	Alpha, Beta and Gamma variants
3775	2020-07-01	55	0.0145695	Bangladesh	Alpha, Beta and Gamma variants
4019	2020-07-02	46	0.0114456	Bangladesh	Alpha, Beta and Gamma variants
3114	2020-07-03	41	0.0131663	Bangladesh	Alpha, Beta and Gamma variants
3288	2020-07-04	37	0.011253	Bangladesh	Alpha, Beta and Gamma variants
2738	2020-07-05	30	0.0109569	Bangladesh	Alpha, Beta and Gamma variants
3201	2020-07-06	47	0.0146829	Bangladesh	Alpha, Beta and Gamma variants
3027	2020-07-07	39	0.012884	Bangladesh	Alpha, Beta and Gamma variants
3489	2020-07-08	33	0.0094583	Bangladesh	Alpha, Beta and Gamma variants
3360	2020-07-09	33	0.00982143	Bangladesh	Alpha, Beta and Gamma variants
2949	2020-07-10	39	0.0132248	Bangladesh	Alpha, Beta and Gamma variants
2686	2020-07-11	51	0.0189873	Bangladesh	Alpha, Beta and Gamma variants
2666	2020-07-12	34	0.0127532	Bangladesh	Alpha, Beta and Gamma variants
3099	2020-07-13	37	0.0119393	Bangladesh	Alpha, Beta and Gamma variants
3163	2020-07-14	50	0.0158078	Bangladesh	Alpha, Beta and Gamma variants
3533	2020-07-15	41	0.0116049	Bangladesh	Alpha, Beta and Gamma variants
2733	2020-07-16	42	0.0153677	Bangladesh	Alpha, Beta and Gamma variants
3034	2020-07-17	50	0.0164799	Bangladesh	Alpha, Beta and Gamma variants
2709	2020-07-18	35	0.0129199	Bangladesh	Alpha, Beta and Gamma variants
2459	2020-07-19	38	0.0154534	Bangladesh	Alpha, Beta and Gamma variants
2928	2020-07-20	54	0.0184426	Bangladesh	Alpha, Beta and Gamma variants
3057	2020-07-21	37	0.0121034	Bangladesh	Alpha, Beta and Gamma variants
2744	2020-07-22	35	0.0127551	Bangladesh	Alpha, Beta and Gamma variants
2856	2020-07-23	35	0.0122549	Bangladesh	Alpha, Beta and Gamma variants
2548	2020-07-24	48	0.0188383	Bangladesh	Alpha, Beta and Gamma variants
2520	2020-07-25	28	0.0111111	Bangladesh	Alpha, Beta and Gamma variants
2275	2020-07-26	21	0.00923077	Bangladesh	Alpha, Beta and Gamma variants
2772	2020-07-27	22	0.00793651	Bangladesh	Alpha, Beta and Gamma variants
2960	2020-07-28	30	0.0101351	Bangladesh	Alpha, Beta and Gamma variants
3009	2020-07-29	50	0.0166168	Bangladesh	Alpha, Beta and Gamma variants
2695	2020-07-30	33	0.0122449	Bangladesh	Alpha, Beta and Gamma variants
2772	2020-07-31	39	0.0140693	Bangladesh	Alpha, Beta and Gamma variants
2199	2020-08-01	27	0.0122783	Bangladesh	Alpha, Beta and Gamma variants
886	2020-08-02	32	0.0361174	Bangladesh	Alpha, Beta and Gamma variants
1356	2020-08-03	34	0.0250737	Bangladesh	Alpha, Beta and Gamma variants
1918	2020-08-04	39	0.0203337	Bangladesh	Alpha, Beta and Gamma variants
2654	2020-08-05	33	0.0124341	Bangladesh	Alpha, Beta and Gamma variants
2977	2020-08-06	42	0.0141082	Bangladesh	Alpha, Beta and Gamma variants
2851	2020-08-07	44	0.0154332	Bangladesh	Alpha, Beta and Gamma variants
2611	2020-08-08	34	0.0130218	Bangladesh	Alpha, Beta and Gamma variants
2487	2020-08-09	34	0.0136711	Bangladesh	Alpha, Beta and Gamma variants
2907	2020-08-10	32	0.0110079	Bangladesh	Alpha, Beta and Gamma variants
2996	2020-08-11	37	0.0123498	Bangladesh	Alpha, Beta and Gamma variants
2995	2020-08-12	46	0.0153589	Bangladesh	Alpha, Beta and Gamma variants
2617	2020-08-13	41	0.0156668	Bangladesh	Alpha, Beta and Gamma variants
2766	2020-08-14	41	0.0148228	Bangladesh	Alpha, Beta and Gamma variants
2644	2020-08-15	39	0.0147504	Bangladesh	Alpha, Beta and Gamma variants
2024	2020-08-16	46	0.0227273	Bangladesh	Alpha, Beta and Gamma variants
2595	2020-08-17	34	0.0131021	Bangladesh	Alpha, Beta and Gamma variants
3200	2020-08-18	42	0.013125	Bangladesh	Alpha, Beta and Gamma variants
2747	2020-08-19	45	0.0163815	Bangladesh	Alpha, Beta and Gamma variants
2868	2020-08-20	54	0.0188285	Bangladesh	Alpha, Beta and Gamma variants
2401	2020-08-21	45	0.0187422	Bangladesh	Alpha, Beta and Gamma variants
2265	2020-08-22	47	0.0207506	Bangladesh	Alpha, Beta and Gamma variants
1973	2020-08-23	32	0.016219	Bangladesh	Alpha, Beta and Gamma variants
2485	2020-08-24	42	0.0169014	Bangladesh	Alpha, Beta and Gamma variants
2545	2020-08-25	33	0.0129666	Bangladesh	Alpha, Beta and Gamma variants
2519	2020-08-26	35	0.0138944	Bangladesh	Alpha, Beta and Gamma variants
2436	2020-08-27	35	0.0143678	Bangladesh	Alpha, Beta and Gamma variants
2211	2020-08-28	32	0.0144731	Bangladesh	Alpha, Beta and Gamma variants
2131	2020-08-29	29	0.0136086	Bangladesh	Alpha, Beta and Gamma variants
1897	2020-08-30	35	0.0184502	Bangladesh	Alpha, Beta and Gamma variants
2174	2020-08-31	32	0.0147194	Bangladesh	Alpha, Beta and Gamma variants
1950	2020-09-01	37	0.0189744	Bangladesh	Alpha, Beta and Gamma variants
2582	2020-09-02	36	0.0139427	Bangladesh	Alpha, Beta and Gamma variants
2158	2020-09-03	41	0.0189991	Bangladesh	Alpha, Beta and Gamma variants
1929	2020-09-04	41	0.0212545	Bangladesh	Alpha, Beta and Gamma variants
1950	2020-09-05	34	0.0174359	Bangladesh	Alpha, Beta and Gamma variants
1592	2020-09-06	34	0.0213568	Bangladesh	Alpha, Beta and Gamma variants
2202	2020-09-07	31	0.0140781	Bangladesh	Alpha, Beta and Gamma variants
1892	2020-09-08	26	0.0137421	Bangladesh	Alpha, Beta and Gamma variants
1827	2020-09-09	43	0.0235359	Bangladesh	Alpha, Beta and Gamma variants
1892	2020-09-10	21	0.0110994	Bangladesh	Alpha, Beta and Gamma variants
1792	2020-09-11	36	0.0200893	Bangladesh	Alpha, Beta and Gamma variants
1282	2020-09-12	22	0.0171607	Bangladesh	Alpha, Beta and Gamma variants
1476	2020-09-13	32	0.0216802	Bangladesh	Alpha, Beta and Gamma variants
1812	2020-09-14	26	0.0143488	Bangladesh	Alpha, Beta and Gamma variants
1724	2020-09-15	40	0.0232019	Bangladesh	Alpha, Beta and Gamma variants
1615	2020-09-16	28	0.0173375	Bangladesh	Alpha, Beta and Gamma variants
1593	2020-09-17	37	0.0232266	Bangladesh	Alpha, Beta and Gamma variants
1541	2020-09-18	28	0.01817	Bangladesh	Alpha, Beta and Gamma variants
1567	2020-09-19	21	0.0134014	Bangladesh	Alpha, Beta and Gamma variants
1546	2020-09-20	36	0.0232859	Bangladesh	Alpha, Beta and Gamma variants
1703	2020-09-21	32	0.0187904	Bangladesh	Alpha, Beta and Gamma variants
1557	2020-09-22	32	0.0205523	Bangladesh	Alpha, Beta and Gamma variants
1666	2020-09-23	26	0.0156062	Bangladesh	Alpha, Beta and Gamma variants
1540	2020-09-24	32	0.0207792	Bangladesh	Alpha, Beta and Gamma variants
1383	2020-09-25	21	0.0151844	Bangladesh	Alpha, Beta and Gamma variants
1106	2020-09-26	33	0.0298373	Bangladesh	Alpha, Beta and Gamma variants
1275	2020-09-27	20	0.0156863	Bangladesh	Alpha, Beta and Gamma variants
1407	2020-09-28	23	0.0163468	Bangladesh	Alpha, Beta and Gamma variants
1488	2020-09-29	27	0.0181452	Bangladesh	Alpha, Beta and Gamma variants
1436	2020-09-30	30	0.0208914	Bangladesh	Alpha, Beta and Gamma variants
1508	2020-10-01	35	0.0232095	Bangladesh	Alpha, Beta and Gamma variants
1396	2020-10-02	20	0.0143266	Bangladesh	Alpha, Beta and Gamma variants
1182	2020-10-03	17	0.0143824	Bangladesh	Alpha, Beta and Gamma variants
1125	2020-10-04	23	0.0204444	Bangladesh	Alpha, Beta and Gamma variants
1442	2020-10-05	24	0.0166436	Bangladesh	Alpha, Beta and Gamma variants
1499	2020-10-06	31	0.0206805	Bangladesh	Alpha, Beta and Gamma variants
1520	2020-10-07	22	0.0144737	Bangladesh	Alpha, Beta and Gamma variants
1441	2020-10-08	16	0.0111034	Bangladesh	Alpha, Beta and Gamma variants
1278	2020-10-09	15	0.0117371	Bangladesh	Alpha, Beta and Gamma variants
1203	2020-10-10	15	0.0124688	Bangladesh	Alpha, Beta and Gamma variants
1193	2020-10-11	23	0.0192791	Bangladesh	Alpha, Beta and Gamma variants
1472	2020-10-12	14	0.00951087	Bangladesh	Alpha, Beta and Gamma variants
1537	2020-10-13	21	0.013663	Bangladesh	Alpha, Beta and Gamma variants
1684	2020-10-14	18	0.0106888	Bangladesh	Alpha, Beta and Gamma variants
1600	2020-10-15	24	0.015	Bangladesh	Alpha, Beta and Gamma variants
1527	2020-10-16	24	0.0157171	Bangladesh	Alpha, Beta and Gamma variants
1209	2020-10-17	14	0.0115798	Bangladesh	Alpha, Beta and Gamma variants
1274	2020-10-18	19	0.0149137	Bangladesh	Alpha, Beta and Gamma variants
1637	2020-10-19	23	0.0140501	Bangladesh	Alpha, Beta and Gamma variants
1380	2020-10-20	15	0.0108696	Bangladesh	Alpha, Beta and Gamma variants
1545	2020-10-21	20	0.012945	Bangladesh	Alpha, Beta and Gamma variants
1696	2020-10-22	23	0.0135613	Bangladesh	Alpha, Beta and Gamma variants
1586	2020-10-23	25	0.0157629	Bangladesh	Alpha, Beta and Gamma variants
1094	2020-10-24	19	0.0173675	Bangladesh	Alpha, Beta and Gamma variants
1308	2020-10-25	18	0.0137615	Bangladesh	Alpha, Beta and Gamma variants
1436	2020-10-26	18	0.0125348	Bangladesh	Alpha, Beta and Gamma variants
1335	2020-10-27	25	0.0187266	Bangladesh	Alpha, Beta and Gamma variants
1493	2020-10-28	17	0.0113865	Bangladesh	Alpha, Beta and Gamma variants
1681	2020-10-29	21	0.0124926	Bangladesh	Alpha, Beta and Gamma variants
1604	2020-10-30	17	0.0105985	Bangladesh	Alpha, Beta and Gamma variants
1320	2020-10-31	15	0.0113636	Bangladesh	Alpha, Beta and Gamma variants
1568	2020-11-01	13	0.00829082	Bangladesh	Alpha, Beta and Gamma variants
1736	2020-11-02	18	0.0103687	Bangladesh	Alpha, Beta and Gamma variants
1659	2020-11-03	25	0.0150693	Bangladesh	Alpha, Beta and Gamma variants
1517	2020-11-04	16	0.0105471	Bangladesh	Alpha, Beta and Gamma variants
1842	2020-11-05	19	0.0103149	Bangladesh	Alpha, Beta and Gamma variants
1469	2020-11-06	13	0.00884956	Bangladesh	Alpha, Beta and Gamma variants
1289	2020-11-07	19	0.0147401	Bangladesh	Alpha, Beta and Gamma variants
1474	2020-11-08	14	0.00949796	Bangladesh	Alpha, Beta and Gamma variants
1683	2020-11-09	21	0.0124777	Bangladesh	Alpha, Beta and Gamma variants
1699	2020-11-10	21	0.0123602	Bangladesh	Alpha, Beta and Gamma variants
1733	2020-11-11	39	0.0225043	Bangladesh	Alpha, Beta and Gamma variants
1845	2020-11-12	21	0.0113821	Bangladesh	Alpha, Beta and Gamma variants
1767	2020-11-13	30	0.0169779	Bangladesh	Alpha, Beta and Gamma variants
1531	2020-11-14	17	0.0111039	Bangladesh	Alpha, Beta and Gamma variants
1837	2020-11-15	28	0.0152422	Bangladesh	Alpha, Beta and Gamma variants
2139	2020-11-16	38	0.0177653	Bangladesh	Alpha, Beta and Gamma variants
2212	2020-11-17	28	0.0126582	Bangladesh	Alpha, Beta and Gamma variants
2111	2020-11-18	32	0.0151587	Bangladesh	Alpha, Beta and Gamma variants
2364	2020-11-19	39	0.0164975	Bangladesh	Alpha, Beta and Gamma variants
2275	2020-11-20	37	0.0162637	Bangladesh	Alpha, Beta and Gamma variants
1847	2020-11-21	20	0.0108284	Bangladesh	Alpha, Beta and Gamma variants
2060	2020-11-22	36	0.0174757	Bangladesh	Alpha, Beta and Gamma variants
2419	2020-11-23	29	0.0119884	Bangladesh	Alpha, Beta and Gamma variants
2230	2020-11-24	35	0.0156951	Bangladesh	Alpha, Beta and Gamma variants
2156	2020-11-25	31	0.0143785	Bangladesh	Alpha, Beta and Gamma variants
2292	2020-11-26	38	0.0165794	Bangladesh	Alpha, Beta and Gamma variants
2273	2020-11-27	35	0.0153982	Bangladesh	Alpha, Beta and Gamma variants
1908	2020-11-28	24	0.0125786	Bangladesh	Alpha, Beta and Gamma variants
1788	2020-11-29	35	0.0195749	Bangladesh	Alpha, Beta and Gamma variants
2525	2020-11-30	31	0.0122772	Bangladesh	Alpha, Beta and Gamma variants
2293	2020-12-01	36	0.0157	Bangladesh	Alpha, Beta and Gamma variants
2198	2020-12-02	32	0.0145587	Bangladesh	Alpha, Beta and Gamma variants
2316	2020-12-03	24	0.0103627	Bangladesh	Alpha, Beta and Gamma variants
2252	2020-12-04	37	0.0164298	Bangladesh	Alpha, Beta and Gamma variants
1798	2020-12-05	19	0.0105673	Bangladesh	Alpha, Beta and Gamma variants
1756	2020-12-06	34	0.0193622	Bangladesh	Alpha, Beta and Gamma variants
2198	2020-12-07	32	0.0145587	Bangladesh	Alpha, Beta and Gamma variants
2202	2020-12-08	37	0.0168029	Bangladesh	Alpha, Beta and Gamma variants
2159	2020-12-09	40	0.0185271	Bangladesh	Alpha, Beta and Gamma variants
1861	2020-12-10	27	0.0145083	Bangladesh	Alpha, Beta and Gamma variants
1884	2020-12-11	36	0.0191083	Bangladesh	Alpha, Beta and Gamma variants
1329	2020-12-12	25	0.0188111	Bangladesh	Alpha, Beta and Gamma variants
1355	2020-12-13	25	0.0184502	Bangladesh	Alpha, Beta and Gamma variants
1799	2020-12-14	38	0.0211228	Bangladesh	Alpha, Beta and Gamma variants
1877	2020-12-15	32	0.0170485	Bangladesh	Alpha, Beta and Gamma variants
1632	2020-12-16	17	0.0104167	Bangladesh	Alpha, Beta and Gamma variants
1134	2020-12-17	30	0.026455	Bangladesh	Alpha, Beta and Gamma variants
1318	2020-12-18	19	0.0144158	Bangladesh	Alpha, Beta and Gamma variants
1267	2020-12-19	20	0.0157853	Bangladesh	Alpha, Beta and Gamma variants
1153	2020-12-20	30	0.0260191	Bangladesh	Alpha, Beta and Gamma variants
1470	2020-12-21	24	0.0163265	Bangladesh	Alpha, Beta and Gamma variants
1318	2020-12-22	27	0.0204856	Bangladesh	Alpha, Beta and Gamma variants
1367	2020-12-23	30	0.0219459	Bangladesh	Alpha, Beta and Gamma variants
1234	2020-12-24	22	0.0178282	Bangladesh	Alpha, Beta and Gamma variants
1163	2020-12-25	28	0.0240757	Bangladesh	Alpha, Beta and Gamma variants
834	2020-12-26	17	0.0203837	Bangladesh	Alpha, Beta and Gamma variants
1049	2020-12-27	23	0.0219256	Bangladesh	Alpha, Beta and Gamma variants
932	2020-12-28	27	0.02897	Bangladesh	Alpha, Beta and Gamma variants
1181	2020-12-29	24	0.0203218	Bangladesh	Alpha, Beta and Gamma variants
1235	2020-12-30	20	0.0161943	Bangladesh	Alpha, Beta and Gamma variants
1014	2020-12-31	17	0.0167653	Bangladesh	Alpha, Beta and Gamma variants
990	2021-01-01	31	0.0313131	Bangladesh	Alpha, Beta and Gamma variants
684	2021-01-02	16	0.0233918	Bangladesh	Alpha, Beta and Gamma variants
835	2021-01-03	22	0.0263473	Bangladesh	Alpha, Beta and Gamma variants
910	2021-01-04	25	0.0274725	Bangladesh	Alpha, Beta and Gamma variants
991	2021-01-05	22	0.0221998	Bangladesh	Alpha, Beta and Gamma variants
978	2021-01-06	16	0.0163599	Bangladesh	Alpha, Beta and Gamma variants
1007	2021-01-07	14	0.0139027	Bangladesh	Alpha, Beta and Gamma variants
785	2021-01-08	16	0.0203822	Bangladesh	Alpha, Beta and Gamma variants
692	2021-01-09	13	0.0187861	Bangladesh	Alpha, Beta and Gamma variants
1071	2021-01-10	21	0.0196078	Bangladesh	Alpha, Beta and Gamma variants
849	2021-01-11	23	0.0270907	Bangladesh	Alpha, Beta and Gamma variants
718	2021-01-12	16	0.0222841	Bangladesh	Alpha, Beta and Gamma variants
890	2021-01-13	20	0.0224719	Bangladesh	Alpha, Beta and Gamma variants
813	2021-01-14	8	0.0098401	Bangladesh	Alpha, Beta and Gamma variants
762	2021-01-15	16	0.0209974	Bangladesh	Alpha, Beta and Gamma variants
578	2021-01-16	15	0.0259516	Bangladesh	Alpha, Beta and Gamma variants
569	2021-01-17	22	0.0386643	Bangladesh	Alpha, Beta and Gamma variants
697	2021-01-18	20	0.0286944	Bangladesh	Alpha, Beta and Gamma variants
702	2021-01-19	18	0.025641	Bangladesh	Alpha, Beta and Gamma variants
656	2021-01-20	14	0.0213415	Bangladesh	Alpha, Beta and Gamma variants
584	2021-01-21	17	0.0291096	Bangladesh	Alpha, Beta and Gamma variants
619	2021-01-22	15	0.0242326	Bangladesh	Alpha, Beta and Gamma variants
436	2021-01-23	7	0.016055	Bangladesh	Alpha, Beta and Gamma variants
473	2021-01-24	17	0.0359408	Bangladesh	Alpha, Beta and Gamma variants
602	2021-01-25	16	0.0265781	Bangladesh	Alpha, Beta and Gamma variants
515	2021-01-26	10	0.0194175	Bangladesh	Alpha, Beta and Gamma variants
528	2021-01-27	12	0.0227273	Bangladesh	Alpha, Beta and Gamma variants
0	2020-01-29	0	0	Canada	Alpha, Beta and Gamma variants
0	2020-01-30	0	0	Canada	Alpha, Beta and Gamma variants
2	2020-01-31	0	0	Canada	Alpha, Beta and Gamma variants
0	2020-02-01	0	0	Canada	Alpha, Beta and Gamma variants
0	2020-02-02	0	0	Canada	Alpha, Beta and Gamma variants
0	2020-02-03	0	0	Canada	Alpha, Beta and Gamma variants
0	2020-02-04	0	0	Canada	Alpha, Beta and Gamma variants
1	2020-02-05	0	0	Canada	Alpha, Beta and Gamma variants
0	2020-02-06	0	0	Canada	Alpha, Beta and Gamma variants
2	2020-02-07	0	0	Canada	Alpha, Beta and Gamma variants
0	2020-02-08	0	0	Canada	Alpha, Beta and Gamma variants
0	2020-02-09	0	0	Canada	Alpha, Beta and Gamma variants
0	2020-02-10	0	0	Canada	Alpha, Beta and Gamma variants
0	2020-02-11	0	0	Canada	Alpha, Beta and Gamma variants
0	2020-02-12	0	0	Canada	Alpha, Beta and Gamma variants
0	2020-02-13	0	0	Canada	Alpha, Beta and Gamma variants
0	2020-02-14	0	0	Canada	Alpha, Beta and Gamma variants
0	2020-02-15	0	0	Canada	Alpha, Beta and Gamma variants
0	2020-02-16	0	0	Canada	Alpha, Beta and Gamma variants
1	2020-02-17	0	0	Canada	Alpha, Beta and Gamma variants
0	2020-02-18	0	0	Canada	Alpha, Beta and Gamma variants
0	2020-02-19	0	0	Canada	Alpha, Beta and Gamma variants
0	2020-02-20	0	0	Canada	Alpha, Beta and Gamma variants
1	2020-02-21	0	0	Canada	Alpha, Beta and Gamma variants
0	2020-02-22	0	0	Canada	Alpha, Beta and Gamma variants
0	2020-02-23	0	0	Canada	Alpha, Beta and Gamma variants
1	2020-02-24	0	0	Canada	Alpha, Beta and Gamma variants
1	2020-02-25	0	0	Canada	Alpha, Beta and Gamma variants
0	2020-02-26	0	0	Canada	Alpha, Beta and Gamma variants
2	2020-02-27	0	0	Canada	Alpha, Beta and Gamma variants
1	2020-02-28	0	0	Canada	Alpha, Beta and Gamma variants
6	2020-02-29	0	0	Canada	Alpha, Beta and Gamma variants
4	2020-03-01	0	0	Canada	Alpha, Beta and Gamma variants
3	2020-03-02	1	0.333333	Canada	Alpha, Beta and Gamma variants
3	2020-03-03	0	0	Canada	Alpha, Beta and Gamma variants
3	2020-03-04	0	0	Canada	Alpha, Beta and Gamma variants
4	2020-03-05	0	0	Canada	Alpha, Beta and Gamma variants
12	2020-03-06	0	0	Canada	Alpha, Beta and Gamma variants
5	2020-03-07	0	0	Canada	Alpha, Beta and Gamma variants
10	2020-03-08	0	0	Canada	Alpha, Beta and Gamma variants
13	2020-03-09	3	0.230769	Canada	Alpha, Beta and Gamma variants
2	2020-03-10	2	1	Canada	Alpha, Beta and Gamma variants
29	2020-03-11	5	0.172414	Canada	Alpha, Beta and Gamma variants
9	2020-03-12	0	0	Canada	Alpha, Beta and Gamma variants
76	2020-03-13	4	0.0526316	Canada	Alpha, Beta and Gamma variants
5	2020-03-14	4	0.8	Canada	Alpha, Beta and Gamma variants
54	2020-03-15	3	0.0555556	Canada	Alpha, Beta and Gamma variants
163	2020-03-16	7	0.0429448	Canada	Alpha, Beta and Gamma variants
63	2020-03-17	4	0.0634921	Canada	Alpha, Beta and Gamma variants
179	2020-03-18	9	0.0502793	Canada	Alpha, Beta and Gamma variants
143	2020-03-19	15	0.104895	Canada	Alpha, Beta and Gamma variants
143	2020-03-20	9	0.0629371	Canada	Alpha, Beta and Gamma variants
334	2020-03-21	16	0.0479042	Canada	Alpha, Beta and Gamma variants
192	2020-03-22	14	0.0729167	Canada	Alpha, Beta and Gamma variants
619	2020-03-23	29	0.0468498	Canada	Alpha, Beta and Gamma variants
702	2020-03-24	27	0.0384615	Canada	Alpha, Beta and Gamma variants
461	2020-03-25	23	0.0498915	Canada	Alpha, Beta and Gamma variants
791	2020-03-26	49	0.0619469	Canada	Alpha, Beta and Gamma variants
640	2020-03-27	53	0.0828125	Canada	Alpha, Beta and Gamma variants
894	2020-03-28	83	0.0928412	Canada	Alpha, Beta and Gamma variants
704	2020-03-29	75	0.106534	Canada	Alpha, Beta and Gamma variants
1118	2020-03-30	85	0.0760286	Canada	Alpha, Beta and Gamma variants
1129	2020-03-31	61	0.0540301	Canada	Alpha, Beta and Gamma variants
1033	2020-04-01	67	0.0648596	Canada	Alpha, Beta and Gamma variants
1724	2020-04-02	123	0.0713457	Canada	Alpha, Beta and Gamma variants
1153	2020-04-03	96	0.0832611	Canada	Alpha, Beta and Gamma variants
541	2020-04-04	119	0.219963	Canada	Alpha, Beta and Gamma variants
2778	2020-04-05	109	0.0392369	Canada	Alpha, Beta and Gamma variants
807	2020-04-06	130	0.16109	Canada	Alpha, Beta and Gamma variants
1309	2020-04-07	136	0.103896	Canada	Alpha, Beta and Gamma variants
1269	2020-04-08	154	0.121355	Canada	Alpha, Beta and Gamma variants
1513	2020-04-09	203	0.134171	Canada	Alpha, Beta and Gamma variants
1405	2020-04-10	126	0.0896797	Canada	Alpha, Beta and Gamma variants
1257	2020-04-11	143	0.113763	Canada	Alpha, Beta and Gamma variants
983	2020-04-12	158	0.160732	Canada	Alpha, Beta and Gamma variants
1381	2020-04-13	146	0.10572	Canada	Alpha, Beta and Gamma variants
1355	2020-04-14	193	0.142435	Canada	Alpha, Beta and Gamma variants
1174	2020-04-15	195	0.166099	Canada	Alpha, Beta and Gamma variants
2600	2020-04-16	171	0.0657692	Canada	Alpha, Beta and Gamma variants
2005	2020-04-17	180	0.0897756	Canada	Alpha, Beta and Gamma variants
1542	2020-04-18	187	0.121271	Canada	Alpha, Beta and Gamma variants
1277	2020-04-19	157	0.122944	Canada	Alpha, Beta and Gamma variants
2025	2020-04-20	185	0.091358	Canada	Alpha, Beta and Gamma variants
1744	2020-04-21	197	0.112959	Canada	Alpha, Beta and Gamma variants
2261	2020-04-22	244	0.107917	Canada	Alpha, Beta and Gamma variants
1636	2020-04-23	179	0.109413	Canada	Alpha, Beta and Gamma variants
1620	2020-04-24	202	0.124691	Canada	Alpha, Beta and Gamma variants
1452	2020-04-25	148	0.101928	Canada	Alpha, Beta and Gamma variants
1662	2020-04-26	140	0.0842359	Canada	Alpha, Beta and Gamma variants
1583	2020-04-27	242	0.152874	Canada	Alpha, Beta and Gamma variants
1534	2020-04-28	170	0.110821	Canada	Alpha, Beta and Gamma variants
1715	2020-04-29	159	0.0927114	Canada	Alpha, Beta and Gamma variants
1592	2020-04-30	147	0.0923367	Canada	Alpha, Beta and Gamma variants
1886	2020-05-01	153	0.0811241	Canada	Alpha, Beta and Gamma variants
1583	2020-05-02	164	0.103601	Canada	Alpha, Beta and Gamma variants
2578	2020-05-03	118	0.0457719	Canada	Alpha, Beta and Gamma variants
1453	2020-05-04	134	0.092223	Canada	Alpha, Beta and Gamma variants
1258	2020-05-05	151	0.120032	Canada	Alpha, Beta and Gamma variants
1479	2020-05-06	103	0.0696416	Canada	Alpha, Beta and Gamma variants
1507	2020-05-07	121	0.080292	Canada	Alpha, Beta and Gamma variants
1473	2020-05-08	121	0.0821453	Canada	Alpha, Beta and Gamma variants
1244	2020-05-09	119	0.0956592	Canada	Alpha, Beta and Gamma variants
1173	2020-05-10	90	0.0767263	Canada	Alpha, Beta and Gamma variants
1173	2020-05-11	92	0.0784314	Canada	Alpha, Beta and Gamma variants
1155	2020-05-12	75	0.0649351	Canada	Alpha, Beta and Gamma variants
1149	2020-05-13	122	0.106179	Canada	Alpha, Beta and Gamma variants
1213	2020-05-14	96	0.0791426	Canada	Alpha, Beta and Gamma variants
1178	2020-05-15	98	0.0831919	Canada	Alpha, Beta and Gamma variants
1247	2020-05-16	94	0.0753809	Canada	Alpha, Beta and Gamma variants
1126	2020-05-17	88	0.0781528	Canada	Alpha, Beta and Gamma variants
1079	2020-05-18	94	0.0871177	Canada	Alpha, Beta and Gamma variants
1082	2020-05-19	92	0.0850277	Canada	Alpha, Beta and Gamma variants
1082	2020-05-20	94	0.0868762	Canada	Alpha, Beta and Gamma variants
1167	2020-05-21	111	0.0951157	Canada	Alpha, Beta and Gamma variants
1205	2020-05-22	80	0.06639	Canada	Alpha, Beta and Gamma variants
1204	2020-05-23	60	0.0498339	Canada	Alpha, Beta and Gamma variants
955	2020-05-24	49	0.0513089	Canada	Alpha, Beta and Gamma variants
1013	2020-05-25	46	0.0454097	Canada	Alpha, Beta and Gamma variants
971	2020-05-26	56	0.0576725	Canada	Alpha, Beta and Gamma variants
899	2020-05-27	54	0.0600667	Canada	Alpha, Beta and Gamma variants
987	2020-05-28	64	0.064843	Canada	Alpha, Beta and Gamma variants
933	2020-05-29	40	0.0428725	Canada	Alpha, Beta and Gamma variants
772	2020-05-30	62	0.0803109	Canada	Alpha, Beta and Gamma variants
798	2020-05-31	41	0.0513784	Canada	Alpha, Beta and Gamma variants
809	2020-06-01	44	0.0543881	Canada	Alpha, Beta and Gamma variants
672	2020-06-02	34	0.0505952	Canada	Alpha, Beta and Gamma variants
681	2020-06-03	35	0.051395	Canada	Alpha, Beta and Gamma variants
628	2020-06-04	31	0.0493631	Canada	Alpha, Beta and Gamma variants
678	2020-06-05	29	0.0427729	Canada	Alpha, Beta and Gamma variants
528	2020-06-06	28	0.0530303	Canada	Alpha, Beta and Gamma variants
703	2020-06-07	19	0.027027	Canada	Alpha, Beta and Gamma variants
601	2020-06-08	8	0.0133111	Canada	Alpha, Beta and Gamma variants
462	2020-06-09	24	0.0519481	Canada	Alpha, Beta and Gamma variants
479	2020-06-10	21	0.0438413	Canada	Alpha, Beta and Gamma variants
439	2020-06-11	13	0.0296128	Canada	Alpha, Beta and Gamma variants
436	2020-06-12	25	0.0573394	Canada	Alpha, Beta and Gamma variants
448	2020-06-13	29	0.0647321	Canada	Alpha, Beta and Gamma variants
361	2020-06-14	17	0.0470914	Canada	Alpha, Beta and Gamma variants
359	2020-06-15	20	0.0557103	Canada	Alpha, Beta and Gamma variants
324	2020-06-16	24	0.0740741	Canada	Alpha, Beta and Gamma variants
404	2020-06-17	30	0.0742574	Canada	Alpha, Beta and Gamma variants
386	2020-06-18	23	0.0595855	Canada	Alpha, Beta and Gamma variants
437	2020-06-19	7	0.0160183	Canada	Alpha, Beta and Gamma variants
448	2020-06-20	9	0.0200893	Canada	Alpha, Beta and Gamma variants
316	2020-06-21	10	0.0316456	Canada	Alpha, Beta and Gamma variants
340	2020-06-22	19	0.0558824	Canada	Alpha, Beta and Gamma variants
349	2020-06-23	12	0.034384	Canada	Alpha, Beta and Gamma variants
320	2020-06-24	10	0.03125	Canada	Alpha, Beta and Gamma variants
376	2020-06-25	16	0.0425532	Canada	Alpha, Beta and Gamma variants
166	2020-06-26	7	0.0421687	Canada	Alpha, Beta and Gamma variants
249	2020-06-27	8	0.0321285	Canada	Alpha, Beta and Gamma variants
315	2020-06-28	2	0.00634921	Canada	Alpha, Beta and Gamma variants
637	2020-06-29	13	0.0204082	Canada	Alpha, Beta and Gamma variants
267	2020-06-30	7	0.0262172	Canada	Alpha, Beta and Gamma variants
191	2020-07-01	12	0.0628272	Canada	Alpha, Beta and Gamma variants
355	2020-07-02	10	0.028169	Canada	Alpha, Beta and Gamma variants
319	2020-07-03	14	0.0438871	Canada	Alpha, Beta and Gamma variants
223	2020-07-04	3	0.0134529	Canada	Alpha, Beta and Gamma variants
209	2020-07-05	5	0.0239234	Canada	Alpha, Beta and Gamma variants
421	2020-07-06	8	0.0190024	Canada	Alpha, Beta and Gamma variants
208	2020-07-07	5	0.0240385	Canada	Alpha, Beta and Gamma variants
311	2020-07-08	14	0.0450161	Canada	Alpha, Beta and Gamma variants
322	2020-07-09	12	0.0372671	Canada	Alpha, Beta and Gamma variants
328	2020-07-10	10	0.0304878	Canada	Alpha, Beta and Gamma variants
166	2020-07-11	3	0.0180723	Canada	Alpha, Beta and Gamma variants
198	2020-07-12	4	0.020202	Canada	Alpha, Beta and Gamma variants
636	2020-07-13	4	0.00628931	Canada	Alpha, Beta and Gamma variants
366	2020-07-14	7	0.0191257	Canada	Alpha, Beta and Gamma variants
343	2020-07-15	4	0.0116618	Canada	Alpha, Beta and Gamma variants
451	2020-07-16	8	0.0177384	Canada	Alpha, Beta and Gamma variants
415	2020-07-17	4	0.00963855	Canada	Alpha, Beta and Gamma variants
316	2020-07-18	4	0.0126582	Canada	Alpha, Beta and Gamma variants
293	2020-07-19	4	0.0136519	Canada	Alpha, Beta and Gamma variants
770	2020-07-20	13	0.0168831	Canada	Alpha, Beta and Gamma variants
535	2020-07-21	10	0.0186916	Canada	Alpha, Beta and Gamma variants
317	2020-07-22	5	0.0157729	Canada	Alpha, Beta and Gamma variants
608	2020-07-23	13	0.0213816	Canada	Alpha, Beta and Gamma variants
717	2020-07-24	6	0.0083682	Canada	Alpha, Beta and Gamma variants
355	2020-07-25	4	0.0112676	Canada	Alpha, Beta and Gamma variants
319	2020-07-26	3	0.00940439	Canada	Alpha, Beta and Gamma variants
682	2020-07-27	3	0.00439883	Canada	Alpha, Beta and Gamma variants
400	2020-07-28	8	0.02	Canada	Alpha, Beta and Gamma variants
486	2020-07-29	6	0.0123457	Canada	Alpha, Beta and Gamma variants
320	2020-07-30	6	0.01875	Canada	Alpha, Beta and Gamma variants
604	2020-07-31	5	0.00827815	Canada	Alpha, Beta and Gamma variants
242	2020-08-01	4	0.0165289	Canada	Alpha, Beta and Gamma variants
245	2020-08-02	3	0.0122449	Canada	Alpha, Beta and Gamma variants
205	2020-08-03	7	0.0341463	Canada	Alpha, Beta and Gamma variants
686	2020-08-04	6	0.00874636	Canada	Alpha, Beta and Gamma variants
374	2020-08-05	5	0.013369	Canada	Alpha, Beta and Gamma variants
354	2020-08-06	6	0.0169492	Canada	Alpha, Beta and Gamma variants
516	2020-08-07	4	0.00775194	Canada	Alpha, Beta and Gamma variants
245	2020-08-08	6	0.0244898	Canada	Alpha, Beta and Gamma variants
219	2020-08-09	5	0.0228311	Canada	Alpha, Beta and Gamma variants
686	2020-08-10	2	0.00291545	Canada	Alpha, Beta and Gamma variants
336	2020-08-11	10	0.0297619	Canada	Alpha, Beta and Gamma variants
314	2020-08-12	6	0.0191083	Canada	Alpha, Beta and Gamma variants
477	2020-08-13	3	0.00628931	Canada	Alpha, Beta and Gamma variants
425	2020-08-14	14	0.0329412	Canada	Alpha, Beta and Gamma variants
220	2020-08-15	1	0.00454545	Canada	Alpha, Beta and Gamma variants
179	2020-08-16	4	0.0223464	Canada	Alpha, Beta and Gamma variants
214	2020-08-17	8	0.0373832	Canada	Alpha, Beta and Gamma variants
866	2020-08-18	5	0.00577367	Canada	Alpha, Beta and Gamma variants
324	2020-08-19	5	0.0154321	Canada	Alpha, Beta and Gamma variants
217	2020-08-20	4	0.0184332	Canada	Alpha, Beta and Gamma variants
694	2020-08-21	13	0.018732	Canada	Alpha, Beta and Gamma variants
241	2020-08-22	3	0.0124481	Canada	Alpha, Beta and Gamma variants
257	2020-08-23	1	0.00389105	Canada	Alpha, Beta and Gamma variants
777	2020-08-24	8	0.010296	Canada	Alpha, Beta and Gamma variants
309	2020-08-25	4	0.012945	Canada	Alpha, Beta and Gamma variants
477	2020-08-26	2	0.00419287	Canada	Alpha, Beta and Gamma variants
456	2020-08-27	6	0.0131579	Canada	Alpha, Beta and Gamma variants
506	2020-08-28	1	0.00197628	Canada	Alpha, Beta and Gamma variants
297	2020-08-29	1	0.003367	Canada	Alpha, Beta and Gamma variants
249	2020-08-30	2	0.00803213	Canada	Alpha, Beta and Gamma variants
1030	2020-08-31	3	0.00291262	Canada	Alpha, Beta and Gamma variants
504	2020-09-01	7	0.0138889	Canada	Alpha, Beta and Gamma variants
519	2020-09-02	4	0.00770713	Canada	Alpha, Beta and Gamma variants
586	2020-09-03	8	0.0136519	Canada	Alpha, Beta and Gamma variants
614	2020-09-04	0	0	Canada	Alpha, Beta and Gamma variants
370	2020-09-05	2	0.00540541	Canada	Alpha, Beta and Gamma variants
379	2020-09-06	3	0.00791557	Canada	Alpha, Beta and Gamma variants
405	2020-09-07	13	0.0320988	Canada	Alpha, Beta and Gamma variants
1462	2020-09-08	8	0.00547196	Canada	Alpha, Beta and Gamma variants
378	2020-09-09	5	0.0132275	Canada	Alpha, Beta and Gamma variants
821	2020-09-10	5	0.00609013	Canada	Alpha, Beta and Gamma variants
720	2020-09-11	12	0.0166667	Canada	Alpha, Beta and Gamma variants
488	2020-09-12	7	0.0143443	Canada	Alpha, Beta and Gamma variants
476	2020-09-13	2	0.00420168	Canada	Alpha, Beta and Gamma variants
1458	2020-09-14	12	0.00823045	Canada	Alpha, Beta and Gamma variants
802	2020-09-15	9	0.0112219	Canada	Alpha, Beta and Gamma variants
952	2020-09-16	8	0.00840336	Canada	Alpha, Beta and Gamma variants
1027	2020-09-17	8	0.00778968	Canada	Alpha, Beta and Gamma variants
1174	2020-09-18	7	0.00596252	Canada	Alpha, Beta and Gamma variants
554	2020-09-19	6	0.0108303	Canada	Alpha, Beta and Gamma variants
1143	2020-09-20	5	0.00437445	Canada	Alpha, Beta and Gamma variants
1833	2020-09-21	17	0.00927441	Canada	Alpha, Beta and Gamma variants
1272	2020-09-22	13	0.0102201	Canada	Alpha, Beta and Gamma variants
1084	2020-09-23	18	0.0166052	Canada	Alpha, Beta and Gamma variants
1148	2020-09-24	16	0.0139373	Canada	Alpha, Beta and Gamma variants
1630	2020-09-25	98	0.0601227	Canada	Alpha, Beta and Gamma variants
1053	2020-09-26	21	0.019943	Canada	Alpha, Beta and Gamma variants
1658	2020-09-27	44	0.026538	Canada	Alpha, Beta and Gamma variants
1791	2020-09-28	29	0.0161921	Canada	Alpha, Beta and Gamma variants
1772	2020-09-29	18	0.010158	Canada	Alpha, Beta and Gamma variants
2116	2020-09-30	19	0.00897921	Canada	Alpha, Beta and Gamma variants
1823	2020-10-01	18	0.00987383	Canada	Alpha, Beta and Gamma variants
2124	2020-10-02	14	0.00659134	Canada	Alpha, Beta and Gamma variants
1306	2020-10-03	26	0.0199081	Canada	Alpha, Beta and Gamma variants
2141	2020-10-04	14	0.006539	Canada	Alpha, Beta and Gamma variants
2883	2020-10-05	12	0.00416233	Canada	Alpha, Beta and Gamma variants
2372	2020-10-06	32	0.0134907	Canada	Alpha, Beta and Gamma variants
1624	2020-10-07	25	0.0153941	Canada	Alpha, Beta and Gamma variants
2350	2020-10-08	19	0.00808511	Canada	Alpha, Beta and Gamma variants
2895	2020-10-09	32	0.0110535	Canada	Alpha, Beta and Gamma variants
2142	2020-10-10	8	0.00373483	Canada	Alpha, Beta and Gamma variants
1636	2020-10-11	24	0.0146699	Canada	Alpha, Beta and Gamma variants
975	2020-10-12	31	0.0317949	Canada	Alpha, Beta and Gamma variants
4111	2020-10-13	18	0.0043785	Canada	Alpha, Beta and Gamma variants
2575	2020-10-14	37	0.0143689	Canada	Alpha, Beta and Gamma variants
2298	2020-10-15	31	0.01349	Canada	Alpha, Beta and Gamma variants
2566	2020-10-16	27	0.0105222	Canada	Alpha, Beta and Gamma variants
139	2020-10-17	22	0.158273	Canada	Alpha, Beta and Gamma variants
3737	2020-10-18	31	0.00829542	Canada	Alpha, Beta and Gamma variants
3307	2020-10-19	38	0.0114908	Canada	Alpha, Beta and Gamma variants
2238	2020-10-20	25	0.0111707	Canada	Alpha, Beta and Gamma variants
2687	2020-10-21	38	0.0141422	Canada	Alpha, Beta and Gamma variants
2581	2020-10-22	34	0.0131732	Canada	Alpha, Beta and Gamma variants
2902	2020-10-23	45	0.0155065	Canada	Alpha, Beta and Gamma variants
1532	2020-10-24	39	0.0254569	Canada	Alpha, Beta and Gamma variants
2823	2020-10-25	37	0.0131066	Canada	Alpha, Beta and Gamma variants
4099	2020-10-26	32	0.00780678	Canada	Alpha, Beta and Gamma variants
2730	2020-10-27	58	0.0212454	Canada	Alpha, Beta and Gamma variants
2663	2020-10-28	41	0.0153962	Canada	Alpha, Beta and Gamma variants
3017	2020-10-29	40	0.0132582	Canada	Alpha, Beta and Gamma variants
3556	2020-10-30	62	0.0174353	Canada	Alpha, Beta and Gamma variants
2374	2020-10-31	47	0.0197978	Canada	Alpha, Beta and Gamma variants
2336	2020-11-01	48	0.0205479	Canada	Alpha, Beta and Gamma variants
3529	2020-11-02	61	0.0172853	Canada	Alpha, Beta and Gamma variants
4738	2020-11-03	67	0.014141	Canada	Alpha, Beta and Gamma variants
2782	2020-11-04	63	0.0226456	Canada	Alpha, Beta and Gamma variants
2784	2020-11-05	73	0.0262213	Canada	Alpha, Beta and Gamma variants
5393	2020-11-06	46	0.00852958	Canada	Alpha, Beta and Gamma variants
4346	2020-11-07	62	0.014266	Canada	Alpha, Beta and Gamma variants
3944	2020-11-08	65	0.0164807	Canada	Alpha, Beta and Gamma variants
4871	2020-11-09	74	0.015192	Canada	Alpha, Beta and Gamma variants
4445	2020-11-10	68	0.0152981	Canada	Alpha, Beta and Gamma variants
3984	2020-11-11	104	0.0261044	Canada	Alpha, Beta and Gamma variants
5474	2020-11-12	70	0.0127877	Canada	Alpha, Beta and Gamma variants
4770	2020-11-13	67	0.0140461	Canada	Alpha, Beta and Gamma variants
4430	2020-11-14	66	0.0148984	Canada	Alpha, Beta and Gamma variants
4301	2020-11-15	56	0.0130202	Canada	Alpha, Beta and Gamma variants
6033	2020-11-16	79	0.0130946	Canada	Alpha, Beta and Gamma variants
4462	2020-11-17	100	0.0224115	Canada	Alpha, Beta and Gamma variants
4518	2020-11-18	58	0.0128375	Canada	Alpha, Beta and Gamma variants
4794	2020-11-19	82	0.0171047	Canada	Alpha, Beta and Gamma variants
4987	2020-11-20	86	0.0172448	Canada	Alpha, Beta and Gamma variants
4957	2020-11-21	68	0.013718	Canada	Alpha, Beta and Gamma variants
4745	2020-11-22	74	0.0155954	Canada	Alpha, Beta and Gamma variants
6795	2020-11-23	109	0.0160412	Canada	Alpha, Beta and Gamma variants
5282	2020-11-24	78	0.0147671	Canada	Alpha, Beta and Gamma variants
4958	2020-11-25	106	0.0213796	Canada	Alpha, Beta and Gamma variants
5679	2020-11-26	90	0.0158479	Canada	Alpha, Beta and Gamma variants
5954	2020-11-27	103	0.0172993	Canada	Alpha, Beta and Gamma variants
5675	2020-11-28	74	0.0130396	Canada	Alpha, Beta and Gamma variants
5383	2020-11-29	85	0.0157905	Canada	Alpha, Beta and Gamma variants
7895	2020-11-30	121	0.0153262	Canada	Alpha, Beta and Gamma variants
5495	2020-12-01	97	0.0176524	Canada	Alpha, Beta and Gamma variants
6454	2020-12-02	116	0.0179733	Canada	Alpha, Beta and Gamma variants
6264	2020-12-03	118	0.0188378	Canada	Alpha, Beta and Gamma variants
6419	2020-12-04	128	0.0199408	Canada	Alpha, Beta and Gamma variants
6354	2020-12-05	98	0.0154234	Canada	Alpha, Beta and Gamma variants
6305	2020-12-06	84	0.0133228	Canada	Alpha, Beta and Gamma variants
7724	2020-12-07	140	0.0181253	Canada	Alpha, Beta and Gamma variants
6171	2020-12-08	116	0.0187976	Canada	Alpha, Beta and Gamma variants
6399	2020-12-09	118	0.0184404	Canada	Alpha, Beta and Gamma variants
6686	2020-12-10	156	0.0233323	Canada	Alpha, Beta and Gamma variants
6715	2020-12-11	113	0.016828	Canada	Alpha, Beta and Gamma variants
5984	2020-12-12	104	0.0173797	Canada	Alpha, Beta and Gamma variants
5916	2020-12-13	90	0.015213	Canada	Alpha, Beta and Gamma variants
8377	2020-12-14	107	0.0127731	Canada	Alpha, Beta and Gamma variants
578	2020-01-29	85	0.147059	China	Alpha, Beta and Gamma variants
2054	2020-01-30	87	0.0423564	China	Alpha, Beta and Gamma variants
1661	2020-01-31	100	0.0602047	China	Alpha, Beta and Gamma variants
2089	2020-02-01	107	0.0512207	China	Alpha, Beta and Gamma variants
4739	2020-02-02	100	0.0211015	China	Alpha, Beta and Gamma variants
3086	2020-02-03	5	0.00162022	China	Alpha, Beta and Gamma variants
3991	2020-02-04	252	0.0631421	China	Alpha, Beta and Gamma variants
3733	2020-02-05	152	0.0407179	China	Alpha, Beta and Gamma variants
3147	2020-02-06	142	0.0451223	China	Alpha, Beta and Gamma variants
3523	2020-02-07	103	0.0292364	China	Alpha, Beta and Gamma variants
2704	2020-02-08	98	0.0362426	China	Alpha, Beta and Gamma variants
3015	2020-02-09	139	0.0461028	China	Alpha, Beta and Gamma variants
2525	2020-02-10	113	0.0447525	China	Alpha, Beta and Gamma variants
2032	2020-02-11	122	0.0600394	China	Alpha, Beta and Gamma variants
373	2020-02-12	0	0	China	Alpha, Beta and Gamma variants
15136	2020-02-13	205	0.0135439	China	Alpha, Beta and Gamma variants
6463	2020-02-14	2	0.000309454	China	Alpha, Beta and Gamma variants
2055	2020-02-15	150	0.0729927	China	Alpha, Beta and Gamma variants
2100	2020-02-16	70	0.0333333	China	Alpha, Beta and Gamma variants
1921	2020-02-17	52	0.0270692	China	Alpha, Beta and Gamma variants
1777	2020-02-18	29	0.0163196	China	Alpha, Beta and Gamma variants
408	2020-02-19	44	0.107843	China	Alpha, Beta and Gamma variants
458	2020-02-20	47	0.10262	China	Alpha, Beta and Gamma variants
473	2020-02-21	35	0.0739958	China	Alpha, Beta and Gamma variants
1451	2020-02-22	42	0.0289456	China	Alpha, Beta and Gamma variants
21	2020-02-23	33	1.57143	China	Alpha, Beta and Gamma variants
219	2020-02-24	36	0.164384	China	Alpha, Beta and Gamma variants
513	2020-02-25	32	0.0623782	China	Alpha, Beta and Gamma variants
412	2020-02-26	29	0.0703883	China	Alpha, Beta and Gamma variants
434	2020-02-27	28	0.0645161	China	Alpha, Beta and Gamma variants
328	2020-02-28	28	0.0853659	China	Alpha, Beta and Gamma variants
428	2020-02-29	23	0.0537383	China	Alpha, Beta and Gamma variants
576	2020-03-01	16	0.0277778	China	Alpha, Beta and Gamma variants
204	2020-03-02	22	0.107843	China	Alpha, Beta and Gamma variants
125	2020-03-03	11	0.088	China	Alpha, Beta and Gamma variants
125	2020-03-04	8	0.064	China	Alpha, Beta and Gamma variants
151	2020-03-05	13	0.0860927	China	Alpha, Beta and Gamma variants
153	2020-03-06	10	0.0653595	China	Alpha, Beta and Gamma variants
80	2020-03-07	14	0.175	China	Alpha, Beta and Gamma variants
53	2020-03-08	13	0.245283	China	Alpha, Beta and Gamma variants
37	2020-03-09	11	0.297297	China	Alpha, Beta and Gamma variants
27	2020-03-10	8	0.296296	China	Alpha, Beta and Gamma variants
34	2020-03-11	4	0.117647	China	Alpha, Beta and Gamma variants
11	2020-03-12	6	0.545455	China	Alpha, Beta and Gamma variants
13	2020-03-13	15	1.15385	China	Alpha, Beta and Gamma variants
32	2020-03-14	0	0	China	Alpha, Beta and Gamma variants
26	2020-03-15	7	0.269231	China	Alpha, Beta and Gamma variants
30	2020-03-16	4	0.133333	China	Alpha, Beta and Gamma variants
25	2020-03-17	6	0.24	China	Alpha, Beta and Gamma variants
44	2020-03-18	5	0.113636	China	Alpha, Beta and Gamma variants
54	2020-03-19	3	0.0555556	China	Alpha, Beta and Gamma variants
94	2020-03-20	5	0.0531915	China	Alpha, Beta and Gamma variants
55	2020-03-21	4	0.0727273	China	Alpha, Beta and Gamma variants
130	2020-03-22	1	0.00769231	China	Alpha, Beta and Gamma variants
63	2020-03-23	7	0.111111	China	Alpha, Beta and Gamma variants
93	2020-03-24	6	0.0645161	China	Alpha, Beta and Gamma variants
70	2020-03-25	4	0.0571429	China	Alpha, Beta and Gamma variants
121	2020-03-26	4	0.0330579	China	Alpha, Beta and Gamma variants
115	2020-03-27	3	0.026087	China	Alpha, Beta and Gamma variants
102	2020-03-28	2	0.0196078	China	Alpha, Beta and Gamma variants
123	2020-03-29	0	0	China	Alpha, Beta and Gamma variants
76	2020-03-30	2	0.0263158	China	Alpha, Beta and Gamma variants
81	2020-03-31	2	0.0246914	China	Alpha, Beta and Gamma variants
82	2020-04-01	1	0.0121951	China	Alpha, Beta and Gamma variants
71	2020-04-02	3	0.0422535	China	Alpha, Beta and Gamma variants
79	2020-04-03	0	0	China	Alpha, Beta and Gamma variants
32	2020-04-04	2	0.0625	China	Alpha, Beta and Gamma variants
59	2020-04-05	0	0	China	Alpha, Beta and Gamma variants
63	2020-04-06	1	0.015873	China	Alpha, Beta and Gamma variants
53	2020-04-07	0	0	China	Alpha, Beta and Gamma variants
91	2020-04-08	1290	14.1758	China	Alpha, Beta and Gamma variants
74	2020-04-09	0	0	China	Alpha, Beta and Gamma variants
58	2020-04-10	0	0	China	Alpha, Beta and Gamma variants
73	2020-04-11	0	0	China	Alpha, Beta and Gamma variants
120	2020-04-12	0	0	China	Alpha, Beta and Gamma variants
79	2020-04-13	0	0	China	Alpha, Beta and Gamma variants
93	2020-04-14	0	0	China	Alpha, Beta and Gamma variants
50	2020-04-15	0	0	China	Alpha, Beta and Gamma variants
47	2020-04-16	0	0	China	Alpha, Beta and Gamma variants
357	2020-04-17	1	0.00280112	China	Alpha, Beta and Gamma variants
27	2020-04-18	0	0	China	Alpha, Beta and Gamma variants
18	2020-04-19	0	0	China	Alpha, Beta and Gamma variants
12	2020-04-20	0	0	China	Alpha, Beta and Gamma variants
36	2020-04-21	0	0	China	Alpha, Beta and Gamma variants
15	2020-04-22	0	0	China	Alpha, Beta and Gamma variants
16	2020-04-23	0	0	China	Alpha, Beta and Gamma variants
15	2020-04-24	0	0	China	Alpha, Beta and Gamma variants
10	2020-04-25	0	0	China	Alpha, Beta and Gamma variants
3	2020-04-26	0	0	China	Alpha, Beta and Gamma variants
6	2020-04-27	0	0	China	Alpha, Beta and Gamma variants
22	2020-04-28	0	0	China	Alpha, Beta and Gamma variants
4	2020-04-29	0	0	China	Alpha, Beta and Gamma variants
12	2020-04-30	0	0	China	Alpha, Beta and Gamma variants
3	2020-05-01	0	0	China	Alpha, Beta and Gamma variants
0	2020-05-02	0	0	China	Alpha, Beta and Gamma variants
5	2020-05-03	0	0	China	Alpha, Beta and Gamma variants
2	2020-05-04	0	0	China	Alpha, Beta and Gamma variants
2	2020-05-05	0	0	China	Alpha, Beta and Gamma variants
2	2020-05-06	0	0	China	Alpha, Beta and Gamma variants
5	2020-05-07	1	0.2	China	Alpha, Beta and Gamma variants
1	2020-05-08	0	0	China	Alpha, Beta and Gamma variants
14	2020-05-09	0	0	China	Alpha, Beta and Gamma variants
20	2020-05-10	0	0	China	Alpha, Beta and Gamma variants
1	2020-05-11	0	0	China	Alpha, Beta and Gamma variants
7	2020-05-12	0	0	China	Alpha, Beta and Gamma variants
6	2020-05-13	0	0	China	Alpha, Beta and Gamma variants
5	2020-05-14	0	0	China	Alpha, Beta and Gamma variants
9	2020-05-15	0	0	China	Alpha, Beta and Gamma variants
6	2020-05-16	0	0	China	Alpha, Beta and Gamma variants
10	2020-05-17	0	0	China	Alpha, Beta and Gamma variants
9	2020-05-18	0	0	China	Alpha, Beta and Gamma variants
0	2020-05-19	0	0	China	Alpha, Beta and Gamma variants
0	2020-05-20	0	0	China	Alpha, Beta and Gamma variants
0	2020-05-21	0	0	China	Alpha, Beta and Gamma variants
18	2020-05-22	0	0	China	Alpha, Beta and Gamma variants
3	2020-05-23	0	0	China	Alpha, Beta and Gamma variants
11	2020-05-24	0	0	China	Alpha, Beta and Gamma variants
7	2020-05-25	0	0	China	Alpha, Beta and Gamma variants
1	2020-05-26	0	0	China	Alpha, Beta and Gamma variants
3	2020-05-27	0	0	China	Alpha, Beta and Gamma variants
0	2020-05-28	0	0	China	Alpha, Beta and Gamma variants
17	2020-05-29	0	0	China	Alpha, Beta and Gamma variants
5	2020-05-30	0	0	China	Alpha, Beta and Gamma variants
18	2020-05-31	0	0	China	Alpha, Beta and Gamma variants
8	2020-06-01	0	0	China	Alpha, Beta and Gamma variants
7	2020-06-02	0	0	China	Alpha, Beta and Gamma variants
0	2020-06-03	0	0	China	Alpha, Beta and Gamma variants
11	2020-06-04	0	0	China	Alpha, Beta and Gamma variants
6	2020-06-05	0	0	China	Alpha, Beta and Gamma variants
9	2020-06-06	0	0	China	Alpha, Beta and Gamma variants
5	2020-06-07	0	0	China	Alpha, Beta and Gamma variants
4	2020-06-08	0	0	China	Alpha, Beta and Gamma variants
3	2020-06-09	0	0	China	Alpha, Beta and Gamma variants
11	2020-06-10	0	0	China	Alpha, Beta and Gamma variants
7	2020-06-11	1	0.142857	China	Alpha, Beta and Gamma variants
12	2020-06-12	0	0	China	Alpha, Beta and Gamma variants
58	2020-06-13	0	0	China	Alpha, Beta and Gamma variants
49	2020-06-14	1	0.0204082	China	Alpha, Beta and Gamma variants
43	2020-06-15	0	0	China	Alpha, Beta and Gamma variants
44	2020-06-16	1	0.0227273	China	Alpha, Beta and Gamma variants
36	2020-06-17	0	0	China	Alpha, Beta and Gamma variants
36	2020-06-18	0	0	China	Alpha, Beta and Gamma variants
0	2020-06-19	0	0	China	Alpha, Beta and Gamma variants
59	2020-06-20	0	0	China	Alpha, Beta and Gamma variants
19	2020-06-21	0	0	China	Alpha, Beta and Gamma variants
52	2020-06-22	0	0	China	Alpha, Beta and Gamma variants
29	2020-06-23	0	0	China	Alpha, Beta and Gamma variants
20	2020-06-24	0	0	China	Alpha, Beta and Gamma variants
28	2020-06-25	0	0	China	Alpha, Beta and Gamma variants
24	2020-06-26	0	0	China	Alpha, Beta and Gamma variants
18	2020-06-27	0	0	China	Alpha, Beta and Gamma variants
14	2020-06-28	0	0	China	Alpha, Beta and Gamma variants
23	2020-06-29	0	0	China	Alpha, Beta and Gamma variants
5	2020-06-30	0	0	China	Alpha, Beta and Gamma variants
31	2020-07-01	0	0	China	Alpha, Beta and Gamma variants
14	2020-07-02	0	0	China	Alpha, Beta and Gamma variants
8	2020-07-03	0	0	China	Alpha, Beta and Gamma variants
19	2020-07-04	0	0	China	Alpha, Beta and Gamma variants
14	2020-07-05	1	0.0714286	China	Alpha, Beta and Gamma variants
18	2020-07-06	2	0.111111	China	Alpha, Beta and Gamma variants
28	2020-07-07	0	0	China	Alpha, Beta and Gamma variants
33	2020-07-08	1	0.030303	China	Alpha, Beta and Gamma variants
42	2020-07-09	1	0.0238095	China	Alpha, Beta and Gamma variants
0	2020-07-10	0	0	China	Alpha, Beta and Gamma variants
79	2020-07-11	0	0	China	Alpha, Beta and Gamma variants
46	2020-07-12	2	0.0434783	China	Alpha, Beta and Gamma variants
0	2020-07-13	0	0	China	Alpha, Beta and Gamma variants
109	2020-07-14	1	0.00917431	China	Alpha, Beta and Gamma variants
20	2020-07-15	1	0.05	China	Alpha, Beta and Gamma variants
81	2020-07-16	2	0.0246914	China	Alpha, Beta and Gamma variants
75	2020-07-17	0	0	China	Alpha, Beta and Gamma variants
16	2020-07-18	4	0.25	China	Alpha, Beta and Gamma variants
85	2020-07-19	1	0.0117647	China	Alpha, Beta and Gamma variants
119	2020-07-20	1	0.00840336	China	Alpha, Beta and Gamma variants
86	2020-07-21	1	0.0116279	China	Alpha, Beta and Gamma variants
198	2020-07-22	2	0.010101	China	Alpha, Beta and Gamma variants
0	2020-02-21	0	0	Denmark	Alpha, Beta and Gamma variants
0	2020-02-22	0	0	Denmark	Alpha, Beta and Gamma variants
0	2020-02-23	0	0	Denmark	Alpha, Beta and Gamma variants
0	2020-02-24	0	0	Denmark	Alpha, Beta and Gamma variants
0	2020-02-25	0	0	Denmark	Alpha, Beta and Gamma variants
0	2020-02-26	0	0	Denmark	Alpha, Beta and Gamma variants
1	2020-02-27	0	0	Denmark	Alpha, Beta and Gamma variants
0	2020-02-28	0	0	Denmark	Alpha, Beta and Gamma variants
2	2020-02-29	0	0	Denmark	Alpha, Beta and Gamma variants
1	2020-03-01	0	0	Denmark	Alpha, Beta and Gamma variants
0	2020-03-02	1	0	Denmark	Alpha, Beta and Gamma variants
2	2020-03-03	1	0.5	Denmark	Alpha, Beta and Gamma variants
5	2020-03-04	1	0.2	Denmark	Alpha, Beta and Gamma variants
0	2020-03-05	1	0	Denmark	Alpha, Beta and Gamma variants
13	2020-03-06	0	0	Denmark	Alpha, Beta and Gamma variants
0	2020-03-07	2	0	Denmark	Alpha, Beta and Gamma variants
13	2020-03-08	3	0.230769	Denmark	Alpha, Beta and Gamma variants
55	2020-03-09	4	0.0727273	Denmark	Alpha, Beta and Gamma variants
172	2020-03-10	0	0	Denmark	Alpha, Beta and Gamma variants
180	2020-03-11	11	0.0611111	Denmark	Alpha, Beta and Gamma variants
173	2020-03-12	8	0.0462428	Denmark	Alpha, Beta and Gamma variants
187	2020-03-13	2	0.0106952	Denmark	Alpha, Beta and Gamma variants
32	2020-03-14	7	0.21875	Denmark	Alpha, Beta and Gamma variants
39	2020-03-15	11	0.282051	Denmark	Alpha, Beta and Gamma variants
58	2020-03-16	13	0.224138	Denmark	Alpha, Beta and Gamma variants
92	2020-03-17	7	0.076087	Denmark	Alpha, Beta and Gamma variants
91	2020-03-18	5	0.0549451	Denmark	Alpha, Beta and Gamma variants
109	2020-03-19	13	0.119266	Denmark	Alpha, Beta and Gamma variants
112	2020-03-20	14	0.125	Denmark	Alpha, Beta and Gamma variants
83	2020-03-21	19	0.228916	Denmark	Alpha, Beta and Gamma variants
94	2020-03-22	16	0.170213	Denmark	Alpha, Beta and Gamma variants
58	2020-03-23	22	0.37931	Denmark	Alpha, Beta and Gamma variants
146	2020-03-24	18	0.123288	Denmark	Alpha, Beta and Gamma variants
144	2020-03-25	8	0.0555556	Denmark	Alpha, Beta and Gamma variants
161	2020-03-26	16	0.0993789	Denmark	Alpha, Beta and Gamma variants
177	2020-03-27	15	0.0847458	Denmark	Alpha, Beta and Gamma variants
166	2020-03-28	19	0.114458	Denmark	Alpha, Beta and Gamma variants
198	2020-03-29	10	0.0505051	Denmark	Alpha, Beta and Gamma variants
191	2020-03-30	13	0.0680628	Denmark	Alpha, Beta and Gamma variants
284	2020-03-31	13	0.0457746	Denmark	Alpha, Beta and Gamma variants
251	2020-04-01	12	0.0478088	Denmark	Alpha, Beta and Gamma variants
283	2020-04-02	14	0.04947	Denmark	Alpha, Beta and Gamma variants
373	2020-04-03	10	0.0268097	Denmark	Alpha, Beta and Gamma variants
323	2020-04-04	12	0.0371517	Denmark	Alpha, Beta and Gamma variants
292	2020-04-05	15	0.0513699	Denmark	Alpha, Beta and Gamma variants
314	2020-04-06	10	0.0318471	Denmark	Alpha, Beta and Gamma variants
391	2020-04-07	9	0.0230179	Denmark	Alpha, Beta and Gamma variants
331	2020-04-08	9	0.0271903	Denmark	Alpha, Beta and Gamma variants
233	2020-04-09	6	0.0257511	Denmark	Alpha, Beta and Gamma variants
184	2020-04-10	14	0.076087	Denmark	Alpha, Beta and Gamma variants
177	2020-04-11	10	0.0564972	Denmark	Alpha, Beta and Gamma variants
178	2020-04-12	9	0.0505618	Denmark	Alpha, Beta and Gamma variants
144	2020-04-13	15	0.104167	Denmark	Alpha, Beta and Gamma variants
193	2020-04-14	4	0.0207254	Denmark	Alpha, Beta and Gamma variants
170	2020-04-15	5	0.0294118	Denmark	Alpha, Beta and Gamma variants
198	2020-04-16	7	0.0353535	Denmark	Alpha, Beta and Gamma variants
194	2020-04-17	9	0.0463918	Denmark	Alpha, Beta and Gamma variants
169	2020-04-18	9	0.0532544	Denmark	Alpha, Beta and Gamma variants
143	2020-04-19	8	0.0559441	Denmark	Alpha, Beta and Gamma variants
131	2020-04-20	15	0.114504	Denmark	Alpha, Beta and Gamma variants
180	2020-04-21	9	0.05	Denmark	Alpha, Beta and Gamma variants
217	2020-04-22	9	0.0414747	Denmark	Alpha, Beta and Gamma variants
163	2020-04-23	10	0.0613497	Denmark	Alpha, Beta and Gamma variants
137	2020-04-24	3	0.0218978	Denmark	Alpha, Beta and Gamma variants
235	2020-04-25	8	0.0340426	Denmark	Alpha, Beta and Gamma variants
130	2020-04-26	8	0.0615385	Denmark	Alpha, Beta and Gamma variants
123	2020-04-27	4	0.0325203	Denmark	Alpha, Beta and Gamma variants
153	2020-04-28	3	0.0196078	Denmark	Alpha, Beta and Gamma variants
157	2020-04-29	4	0.0254777	Denmark	Alpha, Beta and Gamma variants
150	2020-04-30	0	0	Denmark	Alpha, Beta and Gamma variants
153	2020-05-01	6	0.0392157	Denmark	Alpha, Beta and Gamma variants
96	2020-05-02	4	0.0416667	Denmark	Alpha, Beta and Gamma variants
116	2020-05-03	0	0	Denmark	Alpha, Beta and Gamma variants
147	2020-05-04	6	0.0408163	Denmark	Alpha, Beta and Gamma variants
151	2020-05-05	4	0.0264901	Denmark	Alpha, Beta and Gamma variants
117	2020-05-06	1	0.00854701	Denmark	Alpha, Beta and Gamma variants
145	2020-05-07	3	0.0206897	Denmark	Alpha, Beta and Gamma variants
135	2020-05-08	3	0.0222222	Denmark	Alpha, Beta and Gamma variants
101	2020-05-09	7	0.0693069	Denmark	Alpha, Beta and Gamma variants
110	2020-05-10	0	0	Denmark	Alpha, Beta and Gamma variants
84	2020-05-11	0	0	Denmark	Alpha, Beta and Gamma variants
78	2020-05-12	1	0.0128205	Denmark	Alpha, Beta and Gamma variants
76	2020-05-13	1	0.0131579	Denmark	Alpha, Beta and Gamma variants
46	2020-05-14	0	0	Denmark	Alpha, Beta and Gamma variants
78	2020-05-15	2	0.025641	Denmark	Alpha, Beta and Gamma variants
67	2020-05-16	3	0.0447761	Denmark	Alpha, Beta and Gamma variants
69	2020-05-17	0	0	Denmark	Alpha, Beta and Gamma variants
41	2020-05-18	3	0.0731707	Denmark	Alpha, Beta and Gamma variants
76	2020-05-19	3	0.0394737	Denmark	Alpha, Beta and Gamma variants
73	2020-05-20	2	0.0273973	Denmark	Alpha, Beta and Gamma variants
65	2020-05-21	4	0.0615385	Denmark	Alpha, Beta and Gamma variants
48	2020-05-22	0	0	Denmark	Alpha, Beta and Gamma variants
59	2020-05-23	2	0.0338983	Denmark	Alpha, Beta and Gamma variants
72	2020-05-24	4	0.0555556	Denmark	Alpha, Beta and Gamma variants
27	2020-05-25	1	0.037037	Denmark	Alpha, Beta and Gamma variants
41	2020-05-26	2	0.0487805	Denmark	Alpha, Beta and Gamma variants
53	2020-05-27	4	0.0754717	Denmark	Alpha, Beta and Gamma variants
32	2020-05-28	0	0	Denmark	Alpha, Beta and Gamma variants
81	2020-05-29	0	0	Denmark	Alpha, Beta and Gamma variants
40	2020-05-30	0	0	Denmark	Alpha, Beta and Gamma variants
36	2020-05-31	1	0.0277778	Denmark	Alpha, Beta and Gamma variants
30	2020-06-01	3	0.1	Denmark	Alpha, Beta and Gamma variants
35	2020-06-02	0	0	Denmark	Alpha, Beta and Gamma variants
37	2020-06-03	1	0.027027	Denmark	Alpha, Beta and Gamma variants
40	2020-06-04	0	0	Denmark	Alpha, Beta and Gamma variants
64	2020-06-05	0	0	Denmark	Alpha, Beta and Gamma variants
49	2020-06-06	2	0.0408163	Denmark	Alpha, Beta and Gamma variants
24	2020-06-07	0	0	Denmark	Alpha, Beta and Gamma variants
14	2020-06-08	0	0	Denmark	Alpha, Beta and Gamma variants
39	2020-06-09	0	0	Denmark	Alpha, Beta and Gamma variants
15	2020-06-10	2	0.133333	Denmark	Alpha, Beta and Gamma variants
19	2020-06-11	1	0.0526316	Denmark	Alpha, Beta and Gamma variants
64	2020-06-12	0	0	Denmark	Alpha, Beta and Gamma variants
40	2020-06-13	0	0	Denmark	Alpha, Beta and Gamma variants
54	2020-06-14	1	0.0185185	Denmark	Alpha, Beta and Gamma variants
24	2020-06-15	0	0	Denmark	Alpha, Beta and Gamma variants
33	2020-06-16	0	0	Denmark	Alpha, Beta and Gamma variants
44	2020-06-17	1	0.0227273	Denmark	Alpha, Beta and Gamma variants
50	2020-06-18	0	0	Denmark	Alpha, Beta and Gamma variants
47	2020-06-19	1	0.0212766	Denmark	Alpha, Beta and Gamma variants
0	2020-06-20	0	0	Denmark	Alpha, Beta and Gamma variants
0	2020-06-21	0	0	Denmark	Alpha, Beta and Gamma variants
136	2020-06-22	0	0	Denmark	Alpha, Beta and Gamma variants
34	2020-06-23	0	0	Denmark	Alpha, Beta and Gamma variants
54	2020-06-24	1	0.0185185	Denmark	Alpha, Beta and Gamma variants
21	2020-06-25	2	0.0952381	Denmark	Alpha, Beta and Gamma variants
39	2020-06-26	0	0	Denmark	Alpha, Beta and Gamma variants
0	2020-06-27	0	0	Denmark	Alpha, Beta and Gamma variants
0	2020-06-28	0	0	Denmark	Alpha, Beta and Gamma variants
76	2020-06-29	0	0	Denmark	Alpha, Beta and Gamma variants
17	2020-06-30	0	0	Denmark	Alpha, Beta and Gamma variants
26	2020-07-01	1	0.0384615	Denmark	Alpha, Beta and Gamma variants
21	2020-07-02	0	0	Denmark	Alpha, Beta and Gamma variants
17	2020-07-03	0	0	Denmark	Alpha, Beta and Gamma variants
0	2020-07-04	0	0	Denmark	Alpha, Beta and Gamma variants
1	2020-07-05	1	1	Denmark	Alpha, Beta and Gamma variants
46	2020-07-06	0	0	Denmark	Alpha, Beta and Gamma variants
10	2020-07-07	0	0	Denmark	Alpha, Beta and Gamma variants
12	2020-07-08	0	0	Denmark	Alpha, Beta and Gamma variants
16	2020-07-09	0	0	Denmark	Alpha, Beta and Gamma variants
30	2020-07-10	0	0	Denmark	Alpha, Beta and Gamma variants
0	2020-07-11	1	0	Denmark	Alpha, Beta and Gamma variants
0	2020-07-12	1	0	Denmark	Alpha, Beta and Gamma variants
91	2020-07-13	0	0	Denmark	Alpha, Beta and Gamma variants
24	2020-07-14	0	0	Denmark	Alpha, Beta and Gamma variants
31	2020-07-15	0	0	Denmark	Alpha, Beta and Gamma variants
32	2020-07-16	0	0	Denmark	Alpha, Beta and Gamma variants
49	2020-07-17	1	0.0204082	Denmark	Alpha, Beta and Gamma variants
0	2020-07-18	1	0	Denmark	Alpha, Beta and Gamma variants
3	2020-07-19	0	0	Denmark	Alpha, Beta and Gamma variants
89	2020-07-20	0	0	Denmark	Alpha, Beta and Gamma variants
40	2020-07-21	0	0	Denmark	Alpha, Beta and Gamma variants
48	2020-07-22	1	0.0208333	Denmark	Alpha, Beta and Gamma variants
40	2020-07-23	0	0	Denmark	Alpha, Beta and Gamma variants
48	2020-07-24	0	0	Denmark	Alpha, Beta and Gamma variants
1	2020-07-25	1	1	Denmark	Alpha, Beta and Gamma variants
22	2020-07-26	0	0	Denmark	Alpha, Beta and Gamma variants
110	2020-07-27	0	0	Denmark	Alpha, Beta and Gamma variants
36	2020-07-28	0	0	Denmark	Alpha, Beta and Gamma variants
57	2020-07-29	3	0.0526316	Denmark	Alpha, Beta and Gamma variants
96	2020-07-30	1	0.0104167	Denmark	Alpha, Beta and Gamma variants
64	2020-07-31	0	0	Denmark	Alpha, Beta and Gamma variants
0	2020-08-01	0	0	Denmark	Alpha, Beta and Gamma variants
0	2020-08-02	0	0	Denmark	Alpha, Beta and Gamma variants
207	2020-08-03	0	0	Denmark	Alpha, Beta and Gamma variants
79	2020-08-04	0	0	Denmark	Alpha, Beta and Gamma variants
126	2020-08-05	0	0	Denmark	Alpha, Beta and Gamma variants
146	2020-08-06	0	0	Denmark	Alpha, Beta and Gamma variants
161	2020-08-07	0	0	Denmark	Alpha, Beta and Gamma variants
4	2020-08-08	0	0	Denmark	Alpha, Beta and Gamma variants
8	2020-08-09	0	0	Denmark	Alpha, Beta and Gamma variants
376	2020-08-10	1	0.00265957	Denmark	Alpha, Beta and Gamma variants
156	2020-08-11	0	0	Denmark	Alpha, Beta and Gamma variants
132	2020-08-12	1	0.00757576	Denmark	Alpha, Beta and Gamma variants
167	2020-08-13	0	0	Denmark	Alpha, Beta and Gamma variants
168	2020-08-14	0	0	Denmark	Alpha, Beta and Gamma variants
109	2020-08-15	1	0.00917431	Denmark	Alpha, Beta and Gamma variants
136	2020-08-16	0	0	Denmark	Alpha, Beta and Gamma variants
124	2020-08-17	0	0	Denmark	Alpha, Beta and Gamma variants
119	2020-08-18	0	0	Denmark	Alpha, Beta and Gamma variants
90	2020-08-19	0	0	Denmark	Alpha, Beta and Gamma variants
117	2020-08-20	1	0.00854701	Denmark	Alpha, Beta and Gamma variants
72	2020-08-21	1	0.0138889	Denmark	Alpha, Beta and Gamma variants
112	2020-08-22	0	0	Denmark	Alpha, Beta and Gamma variants
78	2020-08-23	1	0.0128205	Denmark	Alpha, Beta and Gamma variants
106	2020-08-24	0	0	Denmark	Alpha, Beta and Gamma variants
84	2020-08-25	0	0	Denmark	Alpha, Beta and Gamma variants
57	2020-08-26	1	0.0175439	Denmark	Alpha, Beta and Gamma variants
90	2020-08-27	0	0	Denmark	Alpha, Beta and Gamma variants
73	2020-08-28	0	0	Denmark	Alpha, Beta and Gamma variants
79	2020-08-29	1	0.0126582	Denmark	Alpha, Beta and Gamma variants
112	2020-08-30	0	0	Denmark	Alpha, Beta and Gamma variants
94	2020-08-31	1	0.0106383	Denmark	Alpha, Beta and Gamma variants
99	2020-09-01	1	0.010101	Denmark	Alpha, Beta and Gamma variants
111	2020-09-02	2	0.018018	Denmark	Alpha, Beta and Gamma variants
180	2020-09-03	0	0	Denmark	Alpha, Beta and Gamma variants
174	2020-09-04	0	0	Denmark	Alpha, Beta and Gamma variants
189	2020-09-05	2	0.010582	Denmark	Alpha, Beta and Gamma variants
147	2020-09-06	0	0	Denmark	Alpha, Beta and Gamma variants
230	2020-09-07	0	0	Denmark	Alpha, Beta and Gamma variants
244	2020-09-08	3	0.0122951	Denmark	Alpha, Beta and Gamma variants
252	2020-09-09	2	0.00793651	Denmark	Alpha, Beta and Gamma variants
317	2020-09-10	1	0.00315457	Denmark	Alpha, Beta and Gamma variants
293	2020-09-11	2	0.00682594	Denmark	Alpha, Beta and Gamma variants
343	2020-09-12	2	0.0058309	Denmark	Alpha, Beta and Gamma variants
338	2020-09-13	2	0.00591716	Denmark	Alpha, Beta and Gamma variants
347	2020-09-14	1	0.00288184	Denmark	Alpha, Beta and Gamma variants
339	2020-09-15	1	0.00294985	Denmark	Alpha, Beta and Gamma variants
0	2020-09-16	0	0	Denmark	Alpha, Beta and Gamma variants
823	2020-09-17	1	0.00121507	Denmark	Alpha, Beta and Gamma variants
455	2020-09-18	0	0	Denmark	Alpha, Beta and Gamma variants
590	2020-09-19	1	0.00169492	Denmark	Alpha, Beta and Gamma variants
472	2020-09-20	1	0.00211864	Denmark	Alpha, Beta and Gamma variants
421	2020-09-21	2	0.00475059	Denmark	Alpha, Beta and Gamma variants
487	2020-09-22	4	0.00821355	Denmark	Alpha, Beta and Gamma variants
561	2020-09-23	1	0.00178253	Denmark	Alpha, Beta and Gamma variants
563	2020-09-24	4	0.0071048	Denmark	Alpha, Beta and Gamma variants
681	2020-09-25	0	0	Denmark	Alpha, Beta and Gamma variants
621	2020-09-26	2	0.00322061	Denmark	Alpha, Beta and Gamma variants
424	2020-09-27	0	0	Denmark	Alpha, Beta and Gamma variants
435	2020-09-28	2	0.0045977	Denmark	Alpha, Beta and Gamma variants
395	2020-09-29	2	0.00506329	Denmark	Alpha, Beta and Gamma variants
538	2020-09-30	2	0.00371747	Denmark	Alpha, Beta and Gamma variants
403	2020-10-01	3	0.00744417	Denmark	Alpha, Beta and Gamma variants
536	2020-10-02	1	0.00186567	Denmark	Alpha, Beta and Gamma variants
371	2020-10-03	2	0.00539084	Denmark	Alpha, Beta and Gamma variants
379	2020-10-04	0	0	Denmark	Alpha, Beta and Gamma variants
378	2020-10-05	2	0.00529101	Denmark	Alpha, Beta and Gamma variants
322	2020-10-06	1	0.00310559	Denmark	Alpha, Beta and Gamma variants
333	2020-10-07	6	0.018018	Denmark	Alpha, Beta and Gamma variants
447	2020-10-08	2	0.00447427	Denmark	Alpha, Beta and Gamma variants
483	2020-10-09	2	0.00414079	Denmark	Alpha, Beta and Gamma variants
444	2020-10-10	4	0.00900901	Denmark	Alpha, Beta and Gamma variants
340	2020-10-11	3	0.00882353	Denmark	Alpha, Beta and Gamma variants
389	2020-10-12	3	0.00771208	Denmark	Alpha, Beta and Gamma variants
290	2020-10-13	2	0.00689655	Denmark	Alpha, Beta and Gamma variants
493	2020-10-14	6	0.0121704	Denmark	Alpha, Beta and Gamma variants
432	2020-10-15	1	0.00231481	Denmark	Alpha, Beta and Gamma variants
420	2020-10-16	6	0.0142857	Denmark	Alpha, Beta and Gamma variants
501	2020-10-17	1	0.00199601	Denmark	Alpha, Beta and Gamma variants
453	2020-10-18	3	0.00662252	Denmark	Alpha, Beta and Gamma variants
452	2020-10-19	2	0.00442478	Denmark	Alpha, Beta and Gamma variants
532	2020-10-20	2	0.0037594	Denmark	Alpha, Beta and Gamma variants
630	2020-10-21	1	0.0015873	Denmark	Alpha, Beta and Gamma variants
763	2020-10-22	4	0.00524246	Denmark	Alpha, Beta and Gamma variants
859	2020-10-23	1	0.00116414	Denmark	Alpha, Beta and Gamma variants
789	2020-10-24	4	0.00506971	Denmark	Alpha, Beta and Gamma variants
945	2020-10-25	5	0.00529101	Denmark	Alpha, Beta and Gamma variants
1056	2020-10-26	2	0.00189394	Denmark	Alpha, Beta and Gamma variants
749	2020-10-27	3	0.00400534	Denmark	Alpha, Beta and Gamma variants
1017	2020-10-28	4	0.00393314	Denmark	Alpha, Beta and Gamma variants
860	2020-10-29	3	0.00348837	Denmark	Alpha, Beta and Gamma variants
1191	2020-10-30	3	0.00251889	Denmark	Alpha, Beta and Gamma variants
1127	2020-10-31	2	0.00177462	Denmark	Alpha, Beta and Gamma variants
948	2020-11-01	1	0.00105485	Denmark	Alpha, Beta and Gamma variants
942	2020-11-02	1	0.00106157	Denmark	Alpha, Beta and Gamma variants
1353	2020-11-03	3	0.00221729	Denmark	Alpha, Beta and Gamma variants
936	2020-11-04	4	0.0042735	Denmark	Alpha, Beta and Gamma variants
1223	2020-11-05	4	0.00327065	Denmark	Alpha, Beta and Gamma variants
1427	2020-11-06	2	0.00140154	Denmark	Alpha, Beta and Gamma variants
1050	2020-11-07	3	0.00285714	Denmark	Alpha, Beta and Gamma variants
893	2020-11-08	5	0.0055991	Denmark	Alpha, Beta and Gamma variants
771	2020-11-09	3	0.00389105	Denmark	Alpha, Beta and Gamma variants
1066	2020-11-10	3	0.00281426	Denmark	Alpha, Beta and Gamma variants
994	2020-11-11	5	0.00503018	Denmark	Alpha, Beta and Gamma variants
1012	2020-11-12	8	0.00790514	Denmark	Alpha, Beta and Gamma variants
1037	2020-11-13	5	0.0048216	Denmark	Alpha, Beta and Gamma variants
1078	2020-11-14	9	0.00834879	Denmark	Alpha, Beta and Gamma variants
1059	2020-11-15	5	0.00472144	Denmark	Alpha, Beta and Gamma variants
1195	2020-11-16	7	0.00585774	Denmark	Alpha, Beta and Gamma variants
1220	2020-11-17	6	0.00491803	Denmark	Alpha, Beta and Gamma variants
1257	2020-11-18	8	0.00636436	Denmark	Alpha, Beta and Gamma variants
1297	2020-11-19	9	0.00693909	Denmark	Alpha, Beta and Gamma variants
1257	2020-11-20	6	0.00477327	Denmark	Alpha, Beta and Gamma variants
1274	2020-11-21	6	0.00470958	Denmark	Alpha, Beta and Gamma variants
851	2020-11-22	9	0.0105758	Denmark	Alpha, Beta and Gamma variants
1169	2020-11-23	11	0.00940975	Denmark	Alpha, Beta and Gamma variants
1367	2020-11-24	7	0.0051207	Denmark	Alpha, Beta and Gamma variants
1183	2020-11-25	9	0.00760778	Denmark	Alpha, Beta and Gamma variants
1191	2020-11-26	7	0.00587741	Denmark	Alpha, Beta and Gamma variants
1323	2020-11-27	3	0.00226757	Denmark	Alpha, Beta and Gamma variants
1638	2020-11-28	14	0.00854701	Denmark	Alpha, Beta and Gamma variants
998	2020-11-29	9	0.00901804	Denmark	Alpha, Beta and Gamma variants
1130	2020-11-30	8	0.00707965	Denmark	Alpha, Beta and Gamma variants
1468	2020-12-01	6	0.00408719	Denmark	Alpha, Beta and Gamma variants
1586	2020-12-02	9	0.00567465	Denmark	Alpha, Beta and Gamma variants
1607	2020-12-03	11	0.00684505	Denmark	Alpha, Beta and Gamma variants
1603	2020-12-04	14	0.00873362	Denmark	Alpha, Beta and Gamma variants
2116	2020-12-05	17	0.00803403	Denmark	Alpha, Beta and Gamma variants
1749	2020-12-06	15	0.00857633	Denmark	Alpha, Beta and Gamma variants
2046	2020-12-07	12	0.0058651	Denmark	Alpha, Beta and Gamma variants
2155	2020-12-08	16	0.00742459	Denmark	Alpha, Beta and Gamma variants
2563	2020-12-09	18	0.00702302	Denmark	Alpha, Beta and Gamma variants
3132	2020-12-10	17	0.00542784	Denmark	Alpha, Beta and Gamma variants
3076	2020-12-11	26	0.00845254	Denmark	Alpha, Beta and Gamma variants
3557	2020-12-12	18	0.00506044	Denmark	Alpha, Beta and Gamma variants
2645	2020-12-13	20	0.00756144	Denmark	Alpha, Beta and Gamma variants
3337	2020-12-14	19	0.00569374	Denmark	Alpha, Beta and Gamma variants
2994	2020-12-15	21	0.00701403	Denmark	Alpha, Beta and Gamma variants
3694	2020-12-16	30	0.00812128	Denmark	Alpha, Beta and Gamma variants
4036	2020-12-17	22	0.00545094	Denmark	Alpha, Beta and Gamma variants
4508	2020-12-18	30	0.00665484	Denmark	Alpha, Beta and Gamma variants
3290	2020-12-19	42	0.012766	Denmark	Alpha, Beta and Gamma variants
2835	2020-12-20	24	0.00846561	Denmark	Alpha, Beta and Gamma variants
3205	2020-12-21	23	0.00717629	Denmark	Alpha, Beta and Gamma variants
2546	2020-12-22	29	0.0113904	Denmark	Alpha, Beta and Gamma variants
3303	2020-12-23	15	0.00454133	Denmark	Alpha, Beta and Gamma variants
2874	2020-12-24	31	0.0107864	Denmark	Alpha, Beta and Gamma variants
2999	2020-12-25	31	0.0103368	Denmark	Alpha, Beta and Gamma variants
1838	2020-12-26	37	0.0201306	Denmark	Alpha, Beta and Gamma variants
2188	2020-12-27	30	0.0137112	Denmark	Alpha, Beta and Gamma variants
1	2020-01-29	0	0	France	Alpha, Beta and Gamma variants
0	2020-01-30	0	0	France	Alpha, Beta and Gamma variants
0	2020-01-31	0	0	France	Alpha, Beta and Gamma variants
1	2020-02-01	0	0	France	Alpha, Beta and Gamma variants
0	2020-02-02	0	0	France	Alpha, Beta and Gamma variants
0	2020-02-03	0	0	France	Alpha, Beta and Gamma variants
0	2020-02-04	0	0	France	Alpha, Beta and Gamma variants
0	2020-02-05	0	0	France	Alpha, Beta and Gamma variants
0	2020-02-06	0	0	France	Alpha, Beta and Gamma variants
0	2020-02-07	0	0	France	Alpha, Beta and Gamma variants
5	2020-02-08	0	0	France	Alpha, Beta and Gamma variants
0	2020-02-09	0	0	France	Alpha, Beta and Gamma variants
0	2020-02-10	0	0	France	Alpha, Beta and Gamma variants
0	2020-02-11	0	0	France	Alpha, Beta and Gamma variants
0	2020-02-12	0	0	France	Alpha, Beta and Gamma variants
0	2020-02-13	0	0	France	Alpha, Beta and Gamma variants
0	2020-02-14	0	0	France	Alpha, Beta and Gamma variants
1	2020-02-15	1	1	France	Alpha, Beta and Gamma variants
0	2020-02-16	0	0	France	Alpha, Beta and Gamma variants
0	2020-02-17	0	0	France	Alpha, Beta and Gamma variants
0	2020-02-18	0	0	France	Alpha, Beta and Gamma variants
0	2020-02-19	0	0	France	Alpha, Beta and Gamma variants
0	2020-02-20	0	0	France	Alpha, Beta and Gamma variants
0	2020-02-21	0	0	France	Alpha, Beta and Gamma variants
0	2020-02-22	0	0	France	Alpha, Beta and Gamma variants
0	2020-02-23	0	0	France	Alpha, Beta and Gamma variants
0	2020-02-24	0	0	France	Alpha, Beta and Gamma variants
2	2020-02-25	0	0	France	Alpha, Beta and Gamma variants
4	2020-02-26	1	0.25	France	Alpha, Beta and Gamma variants
20	2020-02-27	0	0	France	Alpha, Beta and Gamma variants
19	2020-02-28	0	0	France	Alpha, Beta and Gamma variants
43	2020-02-29	0	0	France	Alpha, Beta and Gamma variants
30	2020-03-01	0	0	France	Alpha, Beta and Gamma variants
61	2020-03-02	1	0.0163934	France	Alpha, Beta and Gamma variants
21	2020-03-03	1	0.047619	France	Alpha, Beta and Gamma variants
76	2020-03-04	0	0	France	Alpha, Beta and Gamma variants
138	2020-03-05	3	0.0217391	France	Alpha, Beta and Gamma variants
190	2020-03-06	2	0.0105263	France	Alpha, Beta and Gamma variants
332	2020-03-07	7	0.0210843	France	Alpha, Beta and Gamma variants
177	2020-03-08	3	0.0169492	France	Alpha, Beta and Gamma variants
286	2020-03-09	6	0.020979	France	Alpha, Beta and Gamma variants
372	2020-03-10	8	0.0215054	France	Alpha, Beta and Gamma variants
510	2020-03-11	15	0.0294118	France	Alpha, Beta and Gamma variants
0	2020-03-12	0	0	France	Alpha, Beta and Gamma variants
1388	2020-03-13	31	0.0223343	France	Alpha, Beta and Gamma variants
815	2020-03-14	12	0.0147239	France	Alpha, Beta and Gamma variants
36	2020-03-15	0	0	France	Alpha, Beta and Gamma variants
2151	2020-03-16	58	0.0269642	France	Alpha, Beta and Gamma variants
1032	2020-03-17	0	0	France	Alpha, Beta and Gamma variants
1409	2020-03-18	0	0	France	Alpha, Beta and Gamma variants
1846	2020-03-19	95	0.0514626	France	Alpha, Beta and Gamma variants
1788	2020-03-20	207	0.115772	France	Alpha, Beta and Gamma variants
1705	2020-03-21	112	0.0656891	France	Alpha, Beta and Gamma variants
2295	2020-03-22	113	0.0492375	France	Alpha, Beta and Gamma variants
3365	2020-03-23	186	0.0552749	France	Alpha, Beta and Gamma variants
2249	2020-03-24	240	0.106714	France	Alpha, Beta and Gamma variants
2962	2020-03-25	231	0.0779878	France	Alpha, Beta and Gamma variants
3918	2020-03-26	364	0.0929045	France	Alpha, Beta and Gamma variants
3795	2020-03-27	299	0.0787879	France	Alpha, Beta and Gamma variants
4645	2020-03-28	318	0.0684607	France	Alpha, Beta and Gamma variants
2603	2020-03-29	294	0.112947	France	Alpha, Beta and Gamma variants
4354	2020-03-30	418	0.0960037	France	Alpha, Beta and Gamma variants
7629	2020-03-31	500	0.0655394	France	Alpha, Beta and Gamma variants
4844	2020-04-01	1252	0.258464	France	Alpha, Beta and Gamma variants
2106	2020-04-02	609	0.289174	France	Alpha, Beta and Gamma variants
5224	2020-04-03	1122	0.214778	France	Alpha, Beta and Gamma variants
0	2020-04-04	1053	0	France	Alpha, Beta and Gamma variants
855	2020-04-05	519	0.607018	France	Alpha, Beta and Gamma variants
2654	2020-04-06	833	0.313866	France	Alpha, Beta and Gamma variants
0	2020-04-07	1416	0	France	Alpha, Beta and Gamma variants
3855	2020-04-08	544	0.141115	France	Alpha, Beta and Gamma variants
3784	2020-04-09	1340	0.354123	France	Alpha, Beta and Gamma variants
1565	2020-04-10	985	0.629393	France	Alpha, Beta and Gamma variants
1445	2020-04-11	636	0.440138	France	Alpha, Beta and Gamma variants
50746	2020-04-12	561	0.0110551	France	Alpha, Beta and Gamma variants
3141	2020-04-13	573	0.182426	France	Alpha, Beta and Gamma variants
17448	2020-04-14	743	0.0425837	France	Alpha, Beta and Gamma variants
3208	2020-04-15	1438	0.448254	France	Alpha, Beta and Gamma variants
12578	2020-04-16	753	0.0598664	France	Alpha, Beta and Gamma variants
1891	2020-04-17	761	0.402433	France	Alpha, Beta and Gamma variants
3806	2020-04-18	641	0.168418	France	Alpha, Beta and Gamma variants
1092	2020-04-19	389	0.356227	France	Alpha, Beta and Gamma variants
2447	2020-04-20	547	0.223539	France	Alpha, Beta and Gamma variants
2666	2020-04-21	528	0.19805	France	Alpha, Beta and Gamma variants
1800	2020-04-22	544	0.302222	France	Alpha, Beta and Gamma variants
0	2020-04-23	516	0	France	Alpha, Beta and Gamma variants
2811	2020-04-24	390	0.138741	France	Alpha, Beta and Gamma variants
1678	2020-04-25	369	0.219905	France	Alpha, Beta and Gamma variants
633	2020-04-26	242	0.382306	France	Alpha, Beta and Gamma variants
3686	2020-04-27	437	0.118557	France	Alpha, Beta and Gamma variants
3132	2020-04-28	367	0.117178	France	Alpha, Beta and Gamma variants
0	2020-04-29	426	0	France	Alpha, Beta and Gamma variants
1218	2020-04-30	289	0.237274	France	Alpha, Beta and Gamma variants
526	2020-05-01	217	0.412548	France	Alpha, Beta and Gamma variants
792	2020-05-02	197	0.248737	France	Alpha, Beta and Gamma variants
361	2020-05-03	135	0.373961	France	Alpha, Beta and Gamma variants
562	2020-05-04	306	0.544484	France	Alpha, Beta and Gamma variants
1117	2020-05-05	333	0.29812	France	Alpha, Beta and Gamma variants
4136	2020-05-06	275	0.0664894	France	Alpha, Beta and Gamma variants
741	2020-05-07	179	0.241565	France	Alpha, Beta and Gamma variants
531	2020-05-08	242	0.455744	France	Alpha, Beta and Gamma variants
529	2020-05-09	80	0.151229	France	Alpha, Beta and Gamma variants
249	2020-05-10	70	0.281124	France	Alpha, Beta and Gamma variants
314	2020-05-11	263	0.83758	France	Alpha, Beta and Gamma variants
753	2020-05-12	348	0.462151	France	Alpha, Beta and Gamma variants
521	2020-05-13	85	0.163148	France	Alpha, Beta and Gamma variants
642	2020-05-14	351	0.546729	France	Alpha, Beta and Gamma variants
513	2020-05-15	102	0.19883	France	Alpha, Beta and Gamma variants
415	2020-05-16	98	0.236145	France	Alpha, Beta and Gamma variants
140	2020-05-17	483	3.45	France	Alpha, Beta and Gamma variants
444	2020-05-18	129	0.290541	France	Alpha, Beta and Gamma variants
501	2020-05-19	0	0	France	Alpha, Beta and Gamma variants
482	2020-05-20	111	0.23029	France	Alpha, Beta and Gamma variants
267	2020-05-21	82	0.307116	France	Alpha, Beta and Gamma variants
756	2020-05-22	148	0.195767	France	Alpha, Beta and Gamma variants
546	2020-05-23	86	0.157509	France	Alpha, Beta and Gamma variants
0	2020-05-24	0	0	France	Alpha, Beta and Gamma variants
325	2020-05-25	89	0.273846	France	Alpha, Beta and Gamma variants
255	2020-05-26	137	0.537255	France	Alpha, Beta and Gamma variants
172	2020-05-27	1	0.00581395	France	Alpha, Beta and Gamma variants
3343	2020-05-28	67	0.0200419	France	Alpha, Beta and Gamma variants
594	2020-05-29	51	0.0858586	France	Alpha, Beta and Gamma variants
1795	2020-05-30	57	0.0317549	France	Alpha, Beta and Gamma variants
231	2020-05-31	31	0.134199	France	Alpha, Beta and Gamma variants
407	2020-06-01	32	0.0786241	France	Alpha, Beta and Gamma variants
0	2020-06-02	106	0	France	Alpha, Beta and Gamma variants
0	2020-06-03	81	0	France	Alpha, Beta and Gamma variants
4360	2020-06-04	45	0.0103211	France	Alpha, Beta and Gamma variants
581	2020-06-05	45	0.0774527	France	Alpha, Beta and Gamma variants
572	2020-06-06	31	0.0541958	France	Alpha, Beta and Gamma variants
341	2020-06-07	13	0.0381232	France	Alpha, Beta and Gamma variants
274	2020-06-08	55	0.20073	France	Alpha, Beta and Gamma variants
553	2020-06-09	88	0.159132	France	Alpha, Beta and Gamma variants
625	2020-06-10	21	0.0336	France	Alpha, Beta and Gamma variants
364	2020-06-11	27	0.0741758	France	Alpha, Beta and Gamma variants
802	2020-06-12	28	0.0349127	France	Alpha, Beta and Gamma variants
497	2020-06-13	24	0.0482897	France	Alpha, Beta and Gamma variants
390	2020-06-14	10	0.025641	France	Alpha, Beta and Gamma variants
136	2020-06-15	28	0.205882	France	Alpha, Beta and Gamma variants
663	2020-06-16	114	0.171946	France	Alpha, Beta and Gamma variants
488	2020-06-17	25	0.0512295	France	Alpha, Beta and Gamma variants
586	2020-06-18	28	0.0477816	France	Alpha, Beta and Gamma variants
787	2020-06-19	14	0.0177891	France	Alpha, Beta and Gamma variants
619	2020-06-20	18	0.0290792	France	Alpha, Beta and Gamma variants
343	2020-06-21	6	0.0174927	France	Alpha, Beta and Gamma variants
142	2020-06-22	24	0.169014	France	Alpha, Beta and Gamma variants
698	2020-06-23	54	0.0773639	France	Alpha, Beta and Gamma variants
268	2020-06-24	13	0.0485075	France	Alpha, Beta and Gamma variants
255	2020-06-25	19	0.0745098	France	Alpha, Beta and Gamma variants
1263	2020-06-26	26	0.0205859	France	Alpha, Beta and Gamma variants
448	2020-06-27	1	0.00223214	France	Alpha, Beta and Gamma variants
0	2020-06-28	0	0	France	Alpha, Beta and Gamma variants
645	2020-06-29	35	0.0542636	France	Alpha, Beta and Gamma variants
441	2020-06-30	30	0.0680272	France	Alpha, Beta and Gamma variants
990	2020-07-01	19	0.0191919	France	Alpha, Beta and Gamma variants
539	2020-07-02	13	0.0241187	France	Alpha, Beta and Gamma variants
539	2020-07-03	18	0.0333952	France	Alpha, Beta and Gamma variants
358	2020-07-04	0	0	France	Alpha, Beta and Gamma variants
11	2020-07-05	0	0	France	Alpha, Beta and Gamma variants
1018	2020-07-06	30	0.0294695	France	Alpha, Beta and Gamma variants
454	2020-07-07	11	0.0242291	France	Alpha, Beta and Gamma variants
822	2020-07-08	31	0.0377129	France	Alpha, Beta and Gamma variants
444	2020-07-09	16	0.036036	France	Alpha, Beta and Gamma variants
715	2020-07-10	26	0.0363636	France	Alpha, Beta and Gamma variants
251	2020-07-11	3	0.0119522	France	Alpha, Beta and Gamma variants
16	2020-07-12	0	0	France	Alpha, Beta and Gamma variants
1423	2020-07-13	23	0.016163	France	Alpha, Beta and Gamma variants
62	2020-07-14	2	0.0322581	France	Alpha, Beta and Gamma variants
727	2020-07-15	88	0.121045	France	Alpha, Beta and Gamma variants
569	2020-07-16	17	0.029877	France	Alpha, Beta and Gamma variants
829	2020-07-17	13	0.0156815	France	Alpha, Beta and Gamma variants
163	2020-07-18	3	0.0184049	France	Alpha, Beta and Gamma variants
4	2020-07-19	0	0	France	Alpha, Beta and Gamma variants
1911	2020-07-20	24	0.0125589	France	Alpha, Beta and Gamma variants
595	2020-07-21	0	0	France	Alpha, Beta and Gamma variants
921	2020-07-22	6	0.00651466	France	Alpha, Beta and Gamma variants
1236	2020-07-23	11	0.00889968	France	Alpha, Beta and Gamma variants
1091	2020-07-24	10	0.0091659	France	Alpha, Beta and Gamma variants
88	2020-07-25	0	0	France	Alpha, Beta and Gamma variants
0	2020-07-26	0	0	France	Alpha, Beta and Gamma variants
2488	2020-07-27	18	0.00723473	France	Alpha, Beta and Gamma variants
564	2020-07-28	13	0.0230496	France	Alpha, Beta and Gamma variants
1470	2020-07-29	14	0.00952381	France	Alpha, Beta and Gamma variants
1389	2020-07-30	16	0.0115191	France	Alpha, Beta and Gamma variants
1308	2020-07-31	11	0.00840979	France	Alpha, Beta and Gamma variants
63	2020-08-01	0	0	France	Alpha, Beta and Gamma variants
3	2020-08-02	0	0	France	Alpha, Beta and Gamma variants
3360	2020-08-03	30	0.00892857	France	Alpha, Beta and Gamma variants
971	2020-08-04	2	0.00205973	France	Alpha, Beta and Gamma variants
1708	2020-08-05	11	0.00644028	France	Alpha, Beta and Gamma variants
1601	2020-08-06	4	0.00249844	France	Alpha, Beta and Gamma variants
2387	2020-08-07	13	0.00544617	France	Alpha, Beta and Gamma variants
70	2020-08-08	1	0.0142857	France	Alpha, Beta and Gamma variants
35	2020-08-09	0	0	France	Alpha, Beta and Gamma variants
4731	2020-08-10	15	0.00317058	France	Alpha, Beta and Gamma variants
1414	2020-08-11	14	0.00990099	France	Alpha, Beta and Gamma variants
2598	2020-08-12	18	0.00692841	France	Alpha, Beta and Gamma variants
2678	2020-08-13	17	0.00634802	France	Alpha, Beta and Gamma variants
2923	2020-08-14	19	0.00650017	France	Alpha, Beta and Gamma variants
3210	2020-08-15	1	0.000311526	France	Alpha, Beta and Gamma variants
3003	2020-08-16	1	0.000333	France	Alpha, Beta and Gamma variants
650	2020-08-17	20	0.0307692	France	Alpha, Beta and Gamma variants
2119	2020-08-18	22	0.0103823	France	Alpha, Beta and Gamma variants
3772	2020-08-19	18	0.004772	France	Alpha, Beta and Gamma variants
4800	2020-08-20	11	0.00229167	France	Alpha, Beta and Gamma variants
5009	2020-08-21	24	0.00479138	France	Alpha, Beta and Gamma variants
3474	2020-08-22	9	0.00259067	France	Alpha, Beta and Gamma variants
4680	2020-08-23	0	0	France	Alpha, Beta and Gamma variants
1976	2020-08-24	16	0.00809717	France	Alpha, Beta and Gamma variants
3616	2020-08-25	19	0.00525442	France	Alpha, Beta and Gamma variants
287	2020-08-26	0	0	France	Alpha, Beta and Gamma variants
11203	2020-08-27	35	0.00312416	France	Alpha, Beta and Gamma variants
7641	2020-08-28	18	0.00235571	France	Alpha, Beta and Gamma variants
5460	2020-08-29	6	0.0010989	France	Alpha, Beta and Gamma variants
5366	2020-08-30	3	0.000559076	France	Alpha, Beta and Gamma variants
3113	2020-08-31	31	0.00995824	France	Alpha, Beta and Gamma variants
5104	2020-09-01	27	0.00528997	France	Alpha, Beta and Gamma variants
7113	2020-09-02	27	0.00379587	France	Alpha, Beta and Gamma variants
7122	2020-09-03	17	0.00238697	France	Alpha, Beta and Gamma variants
8834	2020-09-04	0	0	France	Alpha, Beta and Gamma variants
8594	2020-09-05	12	0.00139632	France	Alpha, Beta and Gamma variants
7016	2020-09-06	4	0.000570125	France	Alpha, Beta and Gamma variants
4266	2020-09-07	23	0.00539147	France	Alpha, Beta and Gamma variants
6738	2020-09-08	38	0.00563966	France	Alpha, Beta and Gamma variants
8619	2020-09-09	32	0.00371273	France	Alpha, Beta and Gamma variants
9762	2020-09-10	19	0.00194632	France	Alpha, Beta and Gamma variants
9509	2020-09-11	82	0.00862341	France	Alpha, Beta and Gamma variants
11337	2020-09-12	18	0.00158772	France	Alpha, Beta and Gamma variants
6345	2020-09-13	5	0.000788022	France	Alpha, Beta and Gamma variants
6396	2020-09-14	34	0.00531582	France	Alpha, Beta and Gamma variants
7826	2020-09-15	50	0.00638896	France	Alpha, Beta and Gamma variants
10191	2020-09-16	48	0.00471004	France	Alpha, Beta and Gamma variants
10239	2020-09-17	47	0.00459029	France	Alpha, Beta and Gamma variants
13233	2020-09-18	154	0.0116376	France	Alpha, Beta and Gamma variants
13560	2020-09-19	25	0.00184366	France	Alpha, Beta and Gamma variants
10536	2020-09-20	11	0.00104404	France	Alpha, Beta and Gamma variants
5539	2020-09-21	53	0.00956851	France	Alpha, Beta and Gamma variants
10084	2020-09-22	79	0.00783419	France	Alpha, Beta and Gamma variants
13291	2020-09-23	48	0.00361147	France	Alpha, Beta and Gamma variants
15850	2020-09-24	46	0.00290221	France	Alpha, Beta and Gamma variants
16104	2020-09-25	151	0.00937655	France	Alpha, Beta and Gamma variants
14220	2020-09-26	39	0.00274262	France	Alpha, Beta and Gamma variants
10635	2020-09-27	27	0.00253879	France	Alpha, Beta and Gamma variants
4299	2020-09-28	84	0.0195394	France	Alpha, Beta and Gamma variants
8005	2020-09-29	73	0.0091193	France	Alpha, Beta and Gamma variants
14366	2020-09-30	80	0.0055687	France	Alpha, Beta and Gamma variants
13051	2020-10-01	57	0.00436748	France	Alpha, Beta and Gamma variants
12436	2020-10-02	136	0.010936	France	Alpha, Beta and Gamma variants
16488	2020-10-03	25	0.00151625	France	Alpha, Beta and Gamma variants
12504	2020-10-04	32	0.00255918	France	Alpha, Beta and Gamma variants
5639	2020-10-05	71	0.0125909	France	Alpha, Beta and Gamma variants
11310	2020-10-06	87	0.00769231	France	Alpha, Beta and Gamma variants
18953	2020-10-07	80	0.00422097	France	Alpha, Beta and Gamma variants
17402	2020-10-08	73	0.00419492	France	Alpha, Beta and Gamma variants
21088	2020-10-09	110	0.00521624	France	Alpha, Beta and Gamma variants
26677	2020-10-10	35	0.00131199	France	Alpha, Beta and Gamma variants
15937	2020-10-11	46	0.00288637	France	Alpha, Beta and Gamma variants
9212	2020-10-12	97	0.0105297	France	Alpha, Beta and Gamma variants
13626	2020-10-13	128	0.00939381	France	Alpha, Beta and Gamma variants
23002	2020-10-14	106	0.00460829	France	Alpha, Beta and Gamma variants
29757	2020-10-15	85	0.00285647	France	Alpha, Beta and Gamma variants
25632	2020-10-16	179	0.00698346	France	Alpha, Beta and Gamma variants
32104	2020-10-17	73	0.00227386	France	Alpha, Beta and Gamma variants
29837	2020-10-18	85	0.00284881	France	Alpha, Beta and Gamma variants
14289	2020-10-19	148	0.0103576	France	Alpha, Beta and Gamma variants
20376	2020-10-20	281	0.0137907	France	Alpha, Beta and Gamma variants
27422	2020-10-21	168	0.00612647	France	Alpha, Beta and Gamma variants
40813	2020-10-22	154	0.00377331	France	Alpha, Beta and Gamma variants
42837	2020-10-23	300	0.00700329	France	Alpha, Beta and Gamma variants
45265	2020-10-24	136	0.00300453	France	Alpha, Beta and Gamma variants
6616	2020-10-25	0	0	France	Alpha, Beta and Gamma variants
73010	2020-10-26	389	0.00532804	France	Alpha, Beta and Gamma variants
34482	2020-10-27	529	0.0153413	France	Alpha, Beta and Gamma variants
37550	2020-10-28	259	0.00689747	France	Alpha, Beta and Gamma variants
46612	2020-10-29	232	0.00497726	France	Alpha, Beta and Gamma variants
49474	2020-10-30	547	0.0110563	France	Alpha, Beta and Gamma variants
35070	2020-10-31	222	0.0063302	France	Alpha, Beta and Gamma variants
46179	2020-11-01	231	0.00500227	France	Alpha, Beta and Gamma variants
106091	2020-11-02	428	0.00403427	France	Alpha, Beta and Gamma variants
72601	2020-11-03	1279	0.0176168	France	Alpha, Beta and Gamma variants
0	2020-11-04	0	0	France	Alpha, Beta and Gamma variants
57806	2020-11-05	354	0.00612393	France	Alpha, Beta and Gamma variants
60952	2020-11-06	829	0.0136009	France	Alpha, Beta and Gamma variants
86655	2020-11-07	303	0.00349662	France	Alpha, Beta and Gamma variants
38562	2020-11-08	270	0.00700171	France	Alpha, Beta and Gamma variants
21424	2020-11-09	560	0.0261389	France	Alpha, Beta and Gamma variants
22613	2020-11-10	1231	0.0544377	France	Alpha, Beta and Gamma variants
36406	2020-11-11	328	0.0090095	France	Alpha, Beta and Gamma variants
32628	2020-11-12	415	0.0127191	France	Alpha, Beta and Gamma variants
24065	2020-11-13	933	0.03877	France	Alpha, Beta and Gamma variants
31957	2020-11-14	353	0.0110461	France	Alpha, Beta and Gamma variants
27192	2020-11-15	303	0.011143	France	Alpha, Beta and Gamma variants
10050	2020-11-16	511	0.0508458	France	Alpha, Beta and Gamma variants
45602	2020-11-17	1226	0.0268848	France	Alpha, Beta and Gamma variants
28897	2020-11-18	431	0.014915	France	Alpha, Beta and Gamma variants
20736	2020-11-19	417	0.02011	France	Alpha, Beta and Gamma variants
23264	2020-11-20	1141	0.0490457	France	Alpha, Beta and Gamma variants
17670	2020-11-21	252	0.0142615	France	Alpha, Beta and Gamma variants
13130	2020-11-22	214	0.0162986	France	Alpha, Beta and Gamma variants
5062	2020-11-23	506	0.0999605	France	Alpha, Beta and Gamma variants
9921	2020-11-24	1011	0.101905	France	Alpha, Beta and Gamma variants
16754	2020-11-25	388	0.0231586	France	Alpha, Beta and Gamma variants
13001	2020-11-26	331	0.0254596	France	Alpha, Beta and Gamma variants
12774	2020-11-27	959	0.0750744	France	Alpha, Beta and Gamma variants
12477	2020-11-28	212	0.0169913	France	Alpha, Beta and Gamma variants
9763	2020-11-29	198	0.0202807	France	Alpha, Beta and Gamma variants
4354	2020-11-30	409	0.0939366	France	Alpha, Beta and Gamma variants
8364	2020-12-01	777	0.0928981	France	Alpha, Beta and Gamma variants
14228	2020-12-02	311	0.0218583	France	Alpha, Beta and Gamma variants
12787	2020-12-03	324	0.0253382	France	Alpha, Beta and Gamma variants
11511	2020-12-04	630	0.0547303	France	Alpha, Beta and Gamma variants
12882	2020-12-05	212	0.0164571	France	Alpha, Beta and Gamma variants
10949	2020-12-06	174	0.0158919	France	Alpha, Beta and Gamma variants
3411	2020-12-07	366	0.1073	France	Alpha, Beta and Gamma variants
14037	2020-12-08	838	0.0596994	France	Alpha, Beta and Gamma variants
14675	2020-12-09	297	0.0202385	France	Alpha, Beta and Gamma variants
13872	2020-12-10	296	0.0213379	France	Alpha, Beta and Gamma variants
13489	2020-12-11	628	0.0465565	France	Alpha, Beta and Gamma variants
13947	2020-12-12	193	0.0138381	France	Alpha, Beta and Gamma variants
11533	2020-12-13	150	0.0130062	France	Alpha, Beta and Gamma variants
3192	2020-12-14	376	0.117794	France	Alpha, Beta and Gamma variants
11655	2020-12-15	791	0.0678679	France	Alpha, Beta and Gamma variants
17720	2020-12-16	290	0.0163657	France	Alpha, Beta and Gamma variants
18398	2020-12-17	261	0.0141863	France	Alpha, Beta and Gamma variants
16005	2020-12-18	612	0.0382381	France	Alpha, Beta and Gamma variants
17428	2020-12-19	189	0.0108446	France	Alpha, Beta and Gamma variants
12799	2020-12-20	131	0.0102352	France	Alpha, Beta and Gamma variants
5960	2020-12-21	354	0.059396	France	Alpha, Beta and Gamma variants
11861	2020-12-22	802	0.0676166	France	Alpha, Beta and Gamma variants
15038	2020-12-23	277	0.01842	France	Alpha, Beta and Gamma variants
21718	2020-12-24	291	0.013399	France	Alpha, Beta and Gamma variants
20262	2020-12-25	159	0.0078472	France	Alpha, Beta and Gamma variants
3093	2020-12-26	146	0.0472034	France	Alpha, Beta and Gamma variants
8822	2020-12-27	173	0.0196101	France	Alpha, Beta and Gamma variants
0	2020-01-29	0	0	Germany	Alpha, Beta and Gamma variants
0	2020-01-30	0	0	Germany	Alpha, Beta and Gamma variants
1	2020-01-31	0	0	Germany	Alpha, Beta and Gamma variants
3	2020-02-01	0	0	Germany	Alpha, Beta and Gamma variants
2	2020-02-02	0	0	Germany	Alpha, Beta and Gamma variants
2	2020-02-03	0	0	Germany	Alpha, Beta and Gamma variants
0	2020-02-04	0	0	Germany	Alpha, Beta and Gamma variants
0	2020-02-05	0	0	Germany	Alpha, Beta and Gamma variants
0	2020-02-06	0	0	Germany	Alpha, Beta and Gamma variants
1	2020-02-07	0	0	Germany	Alpha, Beta and Gamma variants
0	2020-02-08	0	0	Germany	Alpha, Beta and Gamma variants
1	2020-02-09	0	0	Germany	Alpha, Beta and Gamma variants
0	2020-02-10	0	0	Germany	Alpha, Beta and Gamma variants
2	2020-02-11	0	0	Germany	Alpha, Beta and Gamma variants
0	2020-02-12	0	0	Germany	Alpha, Beta and Gamma variants
0	2020-02-13	0	0	Germany	Alpha, Beta and Gamma variants
0	2020-02-14	0	0	Germany	Alpha, Beta and Gamma variants
0	2020-02-15	0	0	Germany	Alpha, Beta and Gamma variants
0	2020-02-16	0	0	Germany	Alpha, Beta and Gamma variants
0	2020-02-17	0	0	Germany	Alpha, Beta and Gamma variants
0	2020-02-18	0	0	Germany	Alpha, Beta and Gamma variants
0	2020-02-19	0	0	Germany	Alpha, Beta and Gamma variants
0	2020-02-20	0	0	Germany	Alpha, Beta and Gamma variants
0	2020-02-21	0	0	Germany	Alpha, Beta and Gamma variants
0	2020-02-22	0	0	Germany	Alpha, Beta and Gamma variants
0	2020-02-23	0	0	Germany	Alpha, Beta and Gamma variants
0	2020-02-24	0	0	Germany	Alpha, Beta and Gamma variants
1	2020-02-25	2	2	Germany	Alpha, Beta and Gamma variants
10	2020-02-26	0	0	Germany	Alpha, Beta and Gamma variants
19	2020-02-27	1	0.0526316	Germany	Alpha, Beta and Gamma variants
2	2020-02-28	0	0	Germany	Alpha, Beta and Gamma variants
31	2020-02-29	4	0.129032	Germany	Alpha, Beta and Gamma variants
51	2020-03-01	2	0.0392157	Germany	Alpha, Beta and Gamma variants
29	2020-03-02	2	0.0689655	Germany	Alpha, Beta and Gamma variants
37	2020-03-03	6	0.162162	Germany	Alpha, Beta and Gamma variants
66	2020-03-04	7	0.106061	Germany	Alpha, Beta and Gamma variants
220	2020-03-05	4	0.0181818	Germany	Alpha, Beta and Gamma variants
188	2020-03-06	16	0.0851064	Germany	Alpha, Beta and Gamma variants
129	2020-03-07	23	0.178295	Germany	Alpha, Beta and Gamma variants
241	2020-03-08	17	0.0705394	Germany	Alpha, Beta and Gamma variants
136	2020-03-09	10	0.0735294	Germany	Alpha, Beta and Gamma variants
281	2020-03-10	29	0.103203	Germany	Alpha, Beta and Gamma variants
451	2020-03-11	34	0.075388	Germany	Alpha, Beta and Gamma variants
170	2020-03-12	49	0.288235	Germany	Alpha, Beta and Gamma variants
1597	2020-03-13	61	0.0381966	Germany	Alpha, Beta and Gamma variants
910	2020-03-14	75	0.0824176	Germany	Alpha, Beta and Gamma variants
1210	2020-03-15	91	0.0752066	Germany	Alpha, Beta and Gamma variants
1477	2020-03-16	100	0.0677048	Germany	Alpha, Beta and Gamma variants
1985	2020-03-17	112	0.0564232	Germany	Alpha, Beta and Gamma variants
3070	2020-03-18	130	0.0423453	Germany	Alpha, Beta and Gamma variants
2993	2020-03-19	145	0.0484464	Germany	Alpha, Beta and Gamma variants
4528	2020-03-20	187	0.0412986	Germany	Alpha, Beta and Gamma variants
2365	2020-03-21	168	0.0710359	Germany	Alpha, Beta and Gamma variants
2660	2020-03-22	169	0.0635338	Germany	Alpha, Beta and Gamma variants
4183	2020-03-23	140	0.0334688	Germany	Alpha, Beta and Gamma variants
3930	2020-03-24	226	0.0575064	Germany	Alpha, Beta and Gamma variants
4337	2020-03-25	206	0.0474983	Germany	Alpha, Beta and Gamma variants
6615	2020-03-26	333	0.0503401	Germany	Alpha, Beta and Gamma variants
6933	2020-03-27	258	0.0372133	Germany	Alpha, Beta and Gamma variants
6824	2020-03-28	160	0.0234467	Germany	Alpha, Beta and Gamma variants
4400	2020-03-29	0	0	Germany	Alpha, Beta and Gamma variants
4790	2020-03-30	286	0.0597077	Germany	Alpha, Beta and Gamma variants
4923	2020-03-31	172	0.034938	Germany	Alpha, Beta and Gamma variants
6064	2020-04-01	100	0.0164908	Germany	Alpha, Beta and Gamma variants
6922	2020-04-02	510	0.0736781	Germany	Alpha, Beta and Gamma variants
6365	2020-04-03	248	0.0389631	Germany	Alpha, Beta and Gamma variants
4933	2020-04-04	300	0.0608149	Germany	Alpha, Beta and Gamma variants
4031	2020-04-05	107	0.0265443	Germany	Alpha, Beta and Gamma variants
3251	2020-04-06	127	0.0390649	Germany	Alpha, Beta and Gamma variants
4289	2020-04-07	276	0.0643507	Germany	Alpha, Beta and Gamma variants
5633	2020-04-08	171	0.0303568	Germany	Alpha, Beta and Gamma variants
4885	2020-04-09	246	0.0503582	Germany	Alpha, Beta and Gamma variants
3990	2020-04-10	296	0.0741855	Germany	Alpha, Beta and Gamma variants
2737	2020-04-11	185	0.0675923	Germany	Alpha, Beta and Gamma variants
2946	2020-04-12	117	0.0397149	Germany	Alpha, Beta and Gamma variants
2218	2020-04-13	99	0.0446348	Germany	Alpha, Beta and Gamma variants
1287	2020-04-14	150	0.11655	Germany	Alpha, Beta and Gamma variants
3394	2020-04-15	188	0.0553919	Germany	Alpha, Beta and Gamma variants
2945	2020-04-16	153	0.0519525	Germany	Alpha, Beta and Gamma variants
3699	2020-04-17	156	0.0421736	Germany	Alpha, Beta and Gamma variants
1945	2020-04-18	113	0.0580977	Germany	Alpha, Beta and Gamma variants
1842	2020-04-19	76	0.0412595	Germany	Alpha, Beta and Gamma variants
1881	2020-04-20	54	0.0287081	Germany	Alpha, Beta and Gamma variants
1226	2020-04-21	127	0.103589	Germany	Alpha, Beta and Gamma variants
2357	2020-04-22	0	0	Germany	Alpha, Beta and Gamma variants
2481	2020-04-23	282	0.113664	Germany	Alpha, Beta and Gamma variants
1870	2020-04-24	117	0.0625668	Germany	Alpha, Beta and Gamma variants
1514	2020-04-25	118	0.0779392	Germany	Alpha, Beta and Gamma variants
1257	2020-04-26	39	0.0310263	Germany	Alpha, Beta and Gamma variants
988	2020-04-27	20	0.0202429	Germany	Alpha, Beta and Gamma variants
1154	2020-04-28	92	0.0797227	Germany	Alpha, Beta and Gamma variants
1627	2020-04-29	77	0.0473264	Germany	Alpha, Beta and Gamma variants
1470	2020-04-30	123	0.0836735	Germany	Alpha, Beta and Gamma variants
1068	2020-05-01	23	0.0215356	Germany	Alpha, Beta and Gamma variants
890	2020-05-02	13	0.0146067	Germany	Alpha, Beta and Gamma variants
697	2020-05-03	41	0.0588235	Germany	Alpha, Beta and Gamma variants
488	2020-05-04	24	0.0491803	Germany	Alpha, Beta and Gamma variants
855	2020-05-05	41	0.0479532	Germany	Alpha, Beta and Gamma variants
1155	2020-05-06	78	0.0675325	Germany	Alpha, Beta and Gamma variants
1268	2020-05-07	63	0.0496845	Germany	Alpha, Beta and Gamma variants
1158	2020-05-08	59	0.0509499	Germany	Alpha, Beta and Gamma variants
736	2020-05-09	25	0.0339674	Germany	Alpha, Beta and Gamma variants
555	2020-05-10	33	0.0594595	Germany	Alpha, Beta and Gamma variants
697	2020-05-11	22	0.0315638	Germany	Alpha, Beta and Gamma variants
595	2020-05-12	26	0.0436975	Germany	Alpha, Beta and Gamma variants
927	2020-05-13	63	0.0679612	Germany	Alpha, Beta and Gamma variants
380	2020-05-14	56	0.147368	Germany	Alpha, Beta and Gamma variants
755	2020-05-15	42	0.0556291	Germany	Alpha, Beta and Gamma variants
519	2020-05-16	34	0.0655106	Germany	Alpha, Beta and Gamma variants
617	2020-05-17	26	0.0421394	Germany	Alpha, Beta and Gamma variants
182	2020-05-18	10	0.0549451	Germany	Alpha, Beta and Gamma variants
1227	2020-05-19	15	0.0122249	Germany	Alpha, Beta and Gamma variants
695	2020-05-20	8	0.0115108	Germany	Alpha, Beta and Gamma variants
548	2020-05-21	39	0.0711679	Germany	Alpha, Beta and Gamma variants
689	2020-05-22	33	0.0478955	Germany	Alpha, Beta and Gamma variants
276	2020-05-23	23	0.0833333	Germany	Alpha, Beta and Gamma variants
342	2020-05-24	15	0.0438596	Germany	Alpha, Beta and Gamma variants
272	2020-05-25	12	0.0441176	Germany	Alpha, Beta and Gamma variants
600	2020-05-26	10	0.0166667	Germany	Alpha, Beta and Gamma variants
324	2020-05-27	41	0.126543	Germany	Alpha, Beta and Gamma variants
672	2020-05-28	16	0.0238095	Germany	Alpha, Beta and Gamma variants
726	2020-05-29	20	0.0275482	Germany	Alpha, Beta and Gamma variants
267	2020-05-30	11	0.0411985	Germany	Alpha, Beta and Gamma variants
221	2020-05-31	10	0.0452489	Germany	Alpha, Beta and Gamma variants
184	2020-06-01	8	0.0434783	Germany	Alpha, Beta and Gamma variants
285	2020-06-02	6	0.0210526	Germany	Alpha, Beta and Gamma variants
242	2020-06-03	13	0.053719	Germany	Alpha, Beta and Gamma variants
351	2020-06-04	31	0.0883191	Germany	Alpha, Beta and Gamma variants
452	2020-06-05	24	0.0530973	Germany	Alpha, Beta and Gamma variants
526	2020-06-06	12	0.0228137	Germany	Alpha, Beta and Gamma variants
300	2020-06-07	8	0.0266667	Germany	Alpha, Beta and Gamma variants
359	2020-06-08	0	0	Germany	Alpha, Beta and Gamma variants
397	2020-06-09	4	0.0100756	Germany	Alpha, Beta and Gamma variants
16	2020-06-10	15	0.9375	Germany	Alpha, Beta and Gamma variants
169	2020-06-11	14	0.0828402	Germany	Alpha, Beta and Gamma variants
535	2020-06-12	12	0.0224299	Germany	Alpha, Beta and Gamma variants
41	2020-06-13	25	0.609756	Germany	Alpha, Beta and Gamma variants
251	2020-06-14	3	0.0119522	Germany	Alpha, Beta and Gamma variants
164	2020-06-15	0	0	Germany	Alpha, Beta and Gamma variants
570	2020-06-16	8	0.0140351	Germany	Alpha, Beta and Gamma variants
352	2020-06-17	14	0.0397727	Germany	Alpha, Beta and Gamma variants
1213	2020-06-18	5	0.00412201	Germany	Alpha, Beta and Gamma variants
482	2020-06-19	11	0.0228216	Germany	Alpha, Beta and Gamma variants
371	2020-06-20	4	0.0107817	Germany	Alpha, Beta and Gamma variants
602	2020-06-21	10	0.0166113	Germany	Alpha, Beta and Gamma variants
496	2020-06-22	3	0.00604839	Germany	Alpha, Beta and Gamma variants
712	2020-06-23	0	0	Germany	Alpha, Beta and Gamma variants
391	2020-06-24	10	0.0255754	Germany	Alpha, Beta and Gamma variants
500	2020-06-25	14	0.028	Germany	Alpha, Beta and Gamma variants
665	2020-06-26	11	0.0165414	Germany	Alpha, Beta and Gamma variants
422	2020-06-27	6	0.014218	Germany	Alpha, Beta and Gamma variants
235	2020-06-28	7	0.0297872	Germany	Alpha, Beta and Gamma variants
349	2020-06-29	1	0.00286533	Germany	Alpha, Beta and Gamma variants
376	2020-06-30	3	0.00797872	Germany	Alpha, Beta and Gamma variants
475	2020-07-01	4	0.00842105	Germany	Alpha, Beta and Gamma variants
477	2020-07-02	2	0.00419287	Germany	Alpha, Beta and Gamma variants
410	2020-07-03	7	0.0170732	Germany	Alpha, Beta and Gamma variants
418	2020-07-04	1	0.00239234	Germany	Alpha, Beta and Gamma variants
325	2020-07-05	3	0.00923077	Germany	Alpha, Beta and Gamma variants
541	2020-07-06	1	0.00184843	Germany	Alpha, Beta and Gamma variants
279	2020-07-07	2	0.00716846	Germany	Alpha, Beta and Gamma variants
356	2020-07-08	5	0.0140449	Germany	Alpha, Beta and Gamma variants
302	2020-07-09	3	0.00993377	Germany	Alpha, Beta and Gamma variants
331	2020-07-10	8	0.0241692	Germany	Alpha, Beta and Gamma variants
377	2020-07-11	10	0.0265252	Germany	Alpha, Beta and Gamma variants
210	2020-07-12	4	0.0190476	Germany	Alpha, Beta and Gamma variants
261	2020-07-13	0	0	Germany	Alpha, Beta and Gamma variants
276	2020-07-14	1	0.00362319	Germany	Alpha, Beta and Gamma variants
434	2020-07-15	6	0.0138249	Germany	Alpha, Beta and Gamma variants
560	2020-07-16	4	0.00714286	Germany	Alpha, Beta and Gamma variants
595	2020-07-17	9	0.0151261	Germany	Alpha, Beta and Gamma variants
381	2020-07-18	3	0.00787402	Germany	Alpha, Beta and Gamma variants
309	2020-07-19	7	0.0226537	Germany	Alpha, Beta and Gamma variants
590	2020-07-20	0	0	Germany	Alpha, Beta and Gamma variants
392	2020-07-21	0	0	Germany	Alpha, Beta and Gamma variants
559	2020-07-22	9	0.0161002	Germany	Alpha, Beta and Gamma variants
605	2020-07-23	16	0.0264463	Germany	Alpha, Beta and Gamma variants
742	2020-07-24	2	0.00269542	Germany	Alpha, Beta and Gamma variants
655	2020-07-25	14	0.021374	Germany	Alpha, Beta and Gamma variants
389	2020-07-26	6	0.0154242	Germany	Alpha, Beta and Gamma variants
445	2020-07-27	1	0.00224719	Germany	Alpha, Beta and Gamma variants
595	2020-07-28	1	0.00168067	Germany	Alpha, Beta and Gamma variants
839	2020-07-29	5	0.00595948	Germany	Alpha, Beta and Gamma variants
989	2020-07-30	5	0.00505561	Germany	Alpha, Beta and Gamma variants
864	2020-07-31	4	0.00462963	Germany	Alpha, Beta and Gamma variants
606	2020-08-01	13	0.0214521	Germany	Alpha, Beta and Gamma variants
215	2020-08-02	5	0.0232558	Germany	Alpha, Beta and Gamma variants
891	2020-08-03	0	0	Germany	Alpha, Beta and Gamma variants
717	2020-08-04	1	0.0013947	Germany	Alpha, Beta and Gamma variants
1285	2020-08-05	5	0.00389105	Germany	Alpha, Beta and Gamma variants
926	2020-08-06	8	0.00863931	Germany	Alpha, Beta and Gamma variants
1157	2020-08-07	14	0.0121003	Germany	Alpha, Beta and Gamma variants
707	2020-08-08	3	0.00424328	Germany	Alpha, Beta and Gamma variants
385	2020-08-09	6	0.0155844	Germany	Alpha, Beta and Gamma variants
1220	2020-08-10	3	0.00245902	Germany	Alpha, Beta and Gamma variants
1032	2020-08-11	1	0.000968992	Germany	Alpha, Beta and Gamma variants
1319	2020-08-12	5	0.00379075	Germany	Alpha, Beta and Gamma variants
1422	2020-08-13	4	0.00281294	Germany	Alpha, Beta and Gamma variants
1510	2020-08-14	5	0.00331126	Germany	Alpha, Beta and Gamma variants
697	2020-08-15	0	0	Germany	Alpha, Beta and Gamma variants
519	2020-08-16	9	0.017341	Germany	Alpha, Beta and Gamma variants
1693	2020-08-17	1	0.000590667	Germany	Alpha, Beta and Gamma variants
1420	2020-08-18	3	0.00211268	Germany	Alpha, Beta and Gamma variants
1586	2020-08-19	4	0.00252207	Germany	Alpha, Beta and Gamma variants
1586	2020-08-20	15	0.00945776	Germany	Alpha, Beta and Gamma variants
1737	2020-08-21	0	0	Germany	Alpha, Beta and Gamma variants
832	2020-08-22	5	0.00600962	Germany	Alpha, Beta and Gamma variants
633	2020-08-23	2	0.00315956	Germany	Alpha, Beta and Gamma variants
1628	2020-08-24	1	0.000614251	Germany	Alpha, Beta and Gamma variants
1461	2020-08-25	1	0.000684463	Germany	Alpha, Beta and Gamma variants
1427	2020-08-26	5	0.00350385	Germany	Alpha, Beta and Gamma variants
1561	2020-08-27	6	0.00384369	Germany	Alpha, Beta and Gamma variants
1555	2020-08-28	3	0.00192926	Germany	Alpha, Beta and Gamma variants
709	2020-08-29	3	0.00423131	Germany	Alpha, Beta and Gamma variants
470	2020-08-30	4	0.00851064	Germany	Alpha, Beta and Gamma variants
1497	2020-08-31	2	0.00133601	Germany	Alpha, Beta and Gamma variants
1213	2020-09-01	2	0.0016488	Germany	Alpha, Beta and Gamma variants
1396	2020-09-02	11	0.00787966	Germany	Alpha, Beta and Gamma variants
1429	2020-09-03	6	0.00419874	Germany	Alpha, Beta and Gamma variants
1443	2020-09-04	3	0.002079	Germany	Alpha, Beta and Gamma variants
775	2020-09-05	10	0.0129032	Germany	Alpha, Beta and Gamma variants
670	2020-09-06	2	0.00298507	Germany	Alpha, Beta and Gamma variants
1898	2020-09-07	2	0.00105374	Germany	Alpha, Beta and Gamma variants
1331	2020-09-08	0	0	Germany	Alpha, Beta and Gamma variants
1476	2020-09-09	15	0.0101626	Germany	Alpha, Beta and Gamma variants
1716	2020-09-10	18	0.0104895	Germany	Alpha, Beta and Gamma variants
1586	2020-09-11	13	0.00819672	Germany	Alpha, Beta and Gamma variants
1082	2020-09-12	15	0.0138632	Germany	Alpha, Beta and Gamma variants
920	2020-09-13	8	0.00869565	Germany	Alpha, Beta and Gamma variants
1485	2020-09-14	5	0.003367	Germany	Alpha, Beta and Gamma variants
1792	2020-09-15	4	0.00223214	Germany	Alpha, Beta and Gamma variants
1855	2020-09-16	15	0.00808625	Germany	Alpha, Beta and Gamma variants
2179	2020-09-17	12	0.00550711	Germany	Alpha, Beta and Gamma variants
2199	2020-09-18	14	0.00636653	Germany	Alpha, Beta and Gamma variants
1685	2020-09-19	9	0.00534125	Germany	Alpha, Beta and Gamma variants
1033	2020-09-20	13	0.0125847	Germany	Alpha, Beta and Gamma variants
1595	2020-09-21	2	0.00125392	Germany	Alpha, Beta and Gamma variants
1852	2020-09-22	21	0.0113391	Germany	Alpha, Beta and Gamma variants
1613	2020-09-23	12	0.00743955	Germany	Alpha, Beta and Gamma variants
2321	2020-09-24	16	0.00689358	Germany	Alpha, Beta and Gamma variants
2366	2020-09-25	12	0.00507185	Germany	Alpha, Beta and Gamma variants
1314	2020-09-26	5	0.00380518	Germany	Alpha, Beta and Gamma variants
1313	2020-09-27	21	0.0159939	Germany	Alpha, Beta and Gamma variants
2292	2020-09-28	6	0.0026178	Germany	Alpha, Beta and Gamma variants
1840	2020-09-29	14	0.0076087	Germany	Alpha, Beta and Gamma variants
2442	2020-09-30	42	0.017199	Germany	Alpha, Beta and Gamma variants
2626	2020-10-01	34	0.0129474	Germany	Alpha, Beta and Gamma variants
2835	2020-10-02	23	0.00811287	Germany	Alpha, Beta and Gamma variants
1653	2020-10-03	34	0.0205687	Germany	Alpha, Beta and Gamma variants
1546	2020-10-04	12	0.00776197	Germany	Alpha, Beta and Gamma variants
3100	2020-10-05	13	0.00419355	Germany	Alpha, Beta and Gamma variants
2454	2020-10-06	44	0.0179299	Germany	Alpha, Beta and Gamma variants
4010	2020-10-07	40	0.00997506	Germany	Alpha, Beta and Gamma variants
4804	2020-10-08	29	0.00603664	Germany	Alpha, Beta and Gamma variants
4554	2020-10-09	49	0.0107598	Germany	Alpha, Beta and Gamma variants
2968	2020-10-10	18	0.00606469	Germany	Alpha, Beta and Gamma variants
2846	2020-10-11	57	0.0200281	Germany	Alpha, Beta and Gamma variants
6541	2020-10-12	27	0.00412781	Germany	Alpha, Beta and Gamma variants
4464	2020-10-13	29	0.00649642	Germany	Alpha, Beta and Gamma variants
7173	2020-10-14	30	0.00418235	Germany	Alpha, Beta and Gamma variants
7620	2020-10-15	97	0.0127297	Germany	Alpha, Beta and Gamma variants
7695	2020-10-16	87	0.011306	Germany	Alpha, Beta and Gamma variants
4862	2020-10-17	86	0.0176882	Germany	Alpha, Beta and Gamma variants
4007	2020-10-18	92	0.0229598	Germany	Alpha, Beta and Gamma variants
8397	2020-10-19	30	0.0035727	Germany	Alpha, Beta and Gamma variants
8523	2020-10-20	156	0.0183034	Germany	Alpha, Beta and Gamma variants
12331	2020-10-21	48	0.00389263	Germany	Alpha, Beta and Gamma variants
5952	2020-10-22	232	0.0389785	Germany	Alpha, Beta and Gamma variants
13476	2020-10-23	161	0.0119472	Germany	Alpha, Beta and Gamma variants
10458	2020-10-24	130	0.0124307	Germany	Alpha, Beta and Gamma variants
9890	2020-10-25	66	0.00667341	Germany	Alpha, Beta and Gamma variants
12560	2020-10-26	66	0.00525478	Germany	Alpha, Beta and Gamma variants
13161	2020-10-27	36	0.00273535	Germany	Alpha, Beta and Gamma variants
16202	2020-10-28	373	0.0230218	Germany	Alpha, Beta and Gamma variants
18733	2020-10-29	213	0.0113703	Germany	Alpha, Beta and Gamma variants
19382	2020-10-30	222	0.0114539	Germany	Alpha, Beta and Gamma variants
14054	2020-10-31	188	0.013377	Germany	Alpha, Beta and Gamma variants
12556	2020-11-01	107	0.00852182	Germany	Alpha, Beta and Gamma variants
25252	2020-11-02	62	0.00245525	Germany	Alpha, Beta and Gamma variants
7533	2020-11-03	260	0.0345148	Germany	Alpha, Beta and Gamma variants
31480	2020-11-04	305	0.00968869	Germany	Alpha, Beta and Gamma variants
22561	2020-11-05	252	0.0111697	Germany	Alpha, Beta and Gamma variants
22820	2020-11-06	272	0.0119194	Germany	Alpha, Beta and Gamma variants
14122	2020-11-07	256	0.0181277	Germany	Alpha, Beta and Gamma variants
14510	2020-11-08	143	0.00985527	Germany	Alpha, Beta and Gamma variants
6522	2020-11-09	98	0.0150261	Germany	Alpha, Beta and Gamma variants
26547	2020-11-10	301	0.0113384	Germany	Alpha, Beta and Gamma variants
22401	2020-11-11	372	0.0166064	Germany	Alpha, Beta and Gamma variants
24738	2020-11-12	378	0.0152801	Germany	Alpha, Beta and Gamma variants
22261	2020-11-13	430	0.0193163	Germany	Alpha, Beta and Gamma variants
14640	2020-11-14	371	0.0253415	Germany	Alpha, Beta and Gamma variants
3213	2020-11-15	170	0.0529101	Germany	Alpha, Beta and Gamma variants
14580	2020-11-16	125	0.00857339	Germany	Alpha, Beta and Gamma variants
26231	2020-11-17	388	0.0147917	Germany	Alpha, Beta and Gamma variants
23727	2020-11-18	483	0.0203566	Germany	Alpha, Beta and Gamma variants
24041	2020-11-19	482	0.0200491	Germany	Alpha, Beta and Gamma variants
22593	2020-11-20	438	0.0193865	Germany	Alpha, Beta and Gamma variants
13872	2020-11-21	480	0.0346021	Germany	Alpha, Beta and Gamma variants
4377	2020-11-22	262	0.0598584	Germany	Alpha, Beta and Gamma variants
14455	2020-11-23	150	0.010377	Germany	Alpha, Beta and Gamma variants
16370	2020-11-24	445	0.0271839	Germany	Alpha, Beta and Gamma variants
32687	2020-11-25	568	0.0173769	Germany	Alpha, Beta and Gamma variants
21951	2020-11-26	458	0.0208647	Germany	Alpha, Beta and Gamma variants
20819	2020-11-27	604	0.029012	Germany	Alpha, Beta and Gamma variants
13845	2020-11-28	503	0.0363308	Germany	Alpha, Beta and Gamma variants
3197	2020-11-29	333	0.10416	Germany	Alpha, Beta and Gamma variants
14221	2020-11-30	206	0.0144856	Germany	Alpha, Beta and Gamma variants
24766	2020-12-01	528	0.0213196	Germany	Alpha, Beta and Gamma variants
23275	2020-12-02	910	0.0390977	Germany	Alpha, Beta and Gamma variants
23591	2020-12-03	729	0.0309016	Germany	Alpha, Beta and Gamma variants
15970	2020-12-04	754	0.0472135	Germany	Alpha, Beta and Gamma variants
26126	2020-12-05	727	0.0278267	Germany	Alpha, Beta and Gamma variants
10910	2020-12-06	417	0.0382218	Germany	Alpha, Beta and Gamma variants
5456	2020-12-07	229	0.0419721	Germany	Alpha, Beta and Gamma variants
29263	2020-12-08	710	0.0242627	Germany	Alpha, Beta and Gamma variants
25089	2020-12-09	986	0.0393001	Germany	Alpha, Beta and Gamma variants
32734	2020-12-10	813	0.0248366	Germany	Alpha, Beta and Gamma variants
27217	2020-12-11	421	0.0154683	Germany	Alpha, Beta and Gamma variants
21792	2020-12-12	250	0.0114721	Germany	Alpha, Beta and Gamma variants
14709	2020-12-13	366	0.0248827	Germany	Alpha, Beta and Gamma variants
6451	2020-12-14	351	0.0544102	Germany	Alpha, Beta and Gamma variants
33825	2020-12-15	848	0.0250702	Germany	Alpha, Beta and Gamma variants
32744	2020-12-16	1122	0.0342658	Germany	Alpha, Beta and Gamma variants
30179	2020-12-17	963	0.0319096	Germany	Alpha, Beta and Gamma variants
32830	2020-12-18	561	0.017088	Germany	Alpha, Beta and Gamma variants
21679	2020-12-19	354	0.0163292	Germany	Alpha, Beta and Gamma variants
6444	2020-12-20	335	0.0519863	Germany	Alpha, Beta and Gamma variants
19256	2020-12-21	311	0.0161508	Germany	Alpha, Beta and Gamma variants
36153	2020-12-22	957	0.0264708	Germany	Alpha, Beta and Gamma variants
33758	2020-12-23	1009	0.0298892	Germany	Alpha, Beta and Gamma variants
26467	2020-12-24	1078	0.04073	Germany	Alpha, Beta and Gamma variants
2140	2020-12-25	1152	0.538318	Germany	Alpha, Beta and Gamma variants
13504	2020-12-26	1035	0.076644	Germany	Alpha, Beta and Gamma variants
12399	2020-12-27	575	0.0463747	Germany	Alpha, Beta and Gamma variants
0	2020-01-29	0	0	India	Alpha, Beta and Gamma variants
1	2020-01-30	0	0	India	Alpha, Beta and Gamma variants
0	2020-01-31	0	0	India	Alpha, Beta and Gamma variants
0	2020-02-01	0	0	India	Alpha, Beta and Gamma variants
1	2020-02-02	0	0	India	Alpha, Beta and Gamma variants
1	2020-02-03	0	0	India	Alpha, Beta and Gamma variants
0	2020-02-04	0	0	India	Alpha, Beta and Gamma variants
0	2020-02-05	0	0	India	Alpha, Beta and Gamma variants
0	2020-02-06	0	0	India	Alpha, Beta and Gamma variants
0	2020-02-07	0	0	India	Alpha, Beta and Gamma variants
0	2020-02-08	0	0	India	Alpha, Beta and Gamma variants
0	2020-02-09	0	0	India	Alpha, Beta and Gamma variants
0	2020-02-10	0	0	India	Alpha, Beta and Gamma variants
0	2020-02-25	0	0	India	Alpha, Beta and Gamma variants
0	2020-02-26	0	0	India	Alpha, Beta and Gamma variants
0	2020-02-27	0	0	India	Alpha, Beta and Gamma variants
0	2020-02-28	0	0	India	Alpha, Beta and Gamma variants
0	2020-02-29	0	0	India	Alpha, Beta and Gamma variants
0	2020-03-01	0	0	India	Alpha, Beta and Gamma variants
2	2020-03-02	0	0	India	Alpha, Beta and Gamma variants
0	2020-03-03	0	0	India	Alpha, Beta and Gamma variants
23	2020-03-04	0	0	India	Alpha, Beta and Gamma variants
2	2020-03-05	0	0	India	Alpha, Beta and Gamma variants
1	2020-03-06	0	0	India	Alpha, Beta and Gamma variants
3	2020-03-07	0	0	India	Alpha, Beta and Gamma variants
5	2020-03-08	0	0	India	Alpha, Beta and Gamma variants
4	2020-03-09	0	0	India	Alpha, Beta and Gamma variants
13	2020-03-10	0	0	India	Alpha, Beta and Gamma variants
6	2020-03-11	1	0.166667	India	Alpha, Beta and Gamma variants
11	2020-03-12	0	0	India	Alpha, Beta and Gamma variants
9	2020-03-13	1	0.111111	India	Alpha, Beta and Gamma variants
20	2020-03-14	0	0	India	Alpha, Beta and Gamma variants
11	2020-03-15	0	0	India	Alpha, Beta and Gamma variants
6	2020-03-16	0	0	India	Alpha, Beta and Gamma variants
23	2020-03-17	1	0.0434783	India	Alpha, Beta and Gamma variants
14	2020-03-18	0	0	India	Alpha, Beta and Gamma variants
38	2020-03-19	1	0.0263158	India	Alpha, Beta and Gamma variants
50	2020-03-20	1	0.02	India	Alpha, Beta and Gamma variants
86	2020-03-21	0	0	India	Alpha, Beta and Gamma variants
66	2020-03-22	3	0.0454545	India	Alpha, Beta and Gamma variants
103	2020-03-23	3	0.0291262	India	Alpha, Beta and Gamma variants
37	2020-03-24	0	0	India	Alpha, Beta and Gamma variants
121	2020-03-25	2	0.0165289	India	Alpha, Beta and Gamma variants
70	2020-03-26	8	0.114286	India	Alpha, Beta and Gamma variants
160	2020-03-27	0	0	India	Alpha, Beta and Gamma variants
100	2020-03-28	4	0.04	India	Alpha, Beta and Gamma variants
37	2020-03-29	3	0.0810811	India	Alpha, Beta and Gamma variants
227	2020-03-30	5	0.0220264	India	Alpha, Beta and Gamma variants
146	2020-03-31	3	0.0205479	India	Alpha, Beta and Gamma variants
601	2020-04-01	23	0.0382696	India	Alpha, Beta and Gamma variants
545	2020-04-02	14	0.0256881	India	Alpha, Beta and Gamma variants
24	2020-04-03	0	0	India	Alpha, Beta and Gamma variants
515	2020-04-04	14	0.0271845	India	Alpha, Beta and Gamma variants
506	2020-04-05	13	0.0256917	India	Alpha, Beta and Gamma variants
1190	2020-04-06	37	0.0310924	India	Alpha, Beta and Gamma variants
533	2020-04-07	14	0.0262664	India	Alpha, Beta and Gamma variants
605	2020-04-08	28	0.046281	India	Alpha, Beta and Gamma variants
809	2020-04-09	48	0.0593325	India	Alpha, Beta and Gamma variants
873	2020-04-10	20	0.0229095	India	Alpha, Beta and Gamma variants
848	2020-04-11	42	0.0495283	India	Alpha, Beta and Gamma variants
759	2020-04-12	43	0.0566535	India	Alpha, Beta and Gamma variants
1248	2020-04-13	27	0.0216346	India	Alpha, Beta and Gamma variants
1034	2020-04-14	35	0.0338491	India	Alpha, Beta and Gamma variants
835	2020-04-15	12	0.0143713	India	Alpha, Beta and Gamma variants
1108	2020-04-16	43	0.0388087	India	Alpha, Beta and Gamma variants
922	2020-04-17	38	0.0412148	India	Alpha, Beta and Gamma variants
1370	2020-04-18	35	0.0255474	India	Alpha, Beta and Gamma variants
1893	2020-04-19	38	0.020074	India	Alpha, Beta and Gamma variants
924	2020-04-20	33	0.0357143	India	Alpha, Beta and Gamma variants
1541	2020-04-21	53	0.0343933	India	Alpha, Beta and Gamma variants
1290	2020-04-22	36	0.027907	India	Alpha, Beta and Gamma variants
1707	2020-04-23	40	0.0234329	India	Alpha, Beta and Gamma variants
1453	2020-04-24	59	0.0406056	India	Alpha, Beta and Gamma variants
1753	2020-04-25	45	0.0256703	India	Alpha, Beta and Gamma variants
1607	2020-04-26	56	0.0348475	India	Alpha, Beta and Gamma variants
1561	2020-04-27	58	0.0371557	India	Alpha, Beta and Gamma variants
1873	2020-04-28	69	0.0368393	India	Alpha, Beta and Gamma variants
1738	2020-04-29	71	0.0408516	India	Alpha, Beta and Gamma variants
1801	2020-04-30	75	0.0416435	India	Alpha, Beta and Gamma variants
2394	2020-05-01	69	0.0288221	India	Alpha, Beta and Gamma variants
2442	2020-05-02	100	0.04095	India	Alpha, Beta and Gamma variants
2806	2020-05-03	68	0.0242338	India	Alpha, Beta and Gamma variants
3932	2020-05-04	175	0.0445066	India	Alpha, Beta and Gamma variants
2963	2020-05-05	127	0.042862	India	Alpha, Beta and Gamma variants
3587	2020-05-06	92	0.0256482	India	Alpha, Beta and Gamma variants
3364	2020-05-07	104	0.0309156	India	Alpha, Beta and Gamma variants
3344	2020-05-08	96	0.0287081	India	Alpha, Beta and Gamma variants
3113	2020-05-09	116	0.0372631	India	Alpha, Beta and Gamma variants
4353	2020-05-10	111	0.0254997	India	Alpha, Beta and Gamma variants
3607	2020-05-11	82	0.0227336	India	Alpha, Beta and Gamma variants
3524	2020-05-12	121	0.034336	India	Alpha, Beta and Gamma variants
3763	2020-05-13	136	0.0361414	India	Alpha, Beta and Gamma variants
3942	2020-05-14	98	0.0248605	India	Alpha, Beta and Gamma variants
3787	2020-05-15	104	0.0274624	India	Alpha, Beta and Gamma variants
4864	2020-05-16	118	0.0242599	India	Alpha, Beta and Gamma variants
5050	2020-05-17	154	0.030495	India	Alpha, Beta and Gamma variants
4630	2020-05-18	131	0.0282937	India	Alpha, Beta and Gamma variants
6147	2020-05-19	146	0.0237514	India	Alpha, Beta and Gamma variants
5553	2020-05-20	132	0.0237709	India	Alpha, Beta and Gamma variants
6198	2020-05-21	150	0.0242014	India	Alpha, Beta and Gamma variants
6568	2020-05-22	142	0.02162	India	Alpha, Beta and Gamma variants
6629	2020-05-23	142	0.021421	India	Alpha, Beta and Gamma variants
7113	2020-05-24	156	0.0219317	India	Alpha, Beta and Gamma variants
6414	2020-05-25	148	0.0230745	India	Alpha, Beta and Gamma variants
5843	2020-05-26	172	0.0294369	India	Alpha, Beta and Gamma variants
7293	2020-05-27	190	0.0260524	India	Alpha, Beta and Gamma variants
7300	2020-05-28	177	0.0242466	India	Alpha, Beta and Gamma variants
8105	2020-05-29	269	0.0331894	India	Alpha, Beta and Gamma variants
8336	2020-05-30	205	0.0245921	India	Alpha, Beta and Gamma variants
8782	2020-05-31	223	0.0253928	India	Alpha, Beta and Gamma variants
7761	2020-06-01	200	0.0257699	India	Alpha, Beta and Gamma variants
8821	2020-06-02	221	0.0250538	India	Alpha, Beta and Gamma variants
9633	2020-06-03	259	0.0268867	India	Alpha, Beta and Gamma variants
9889	2020-06-04	275	0.0278087	India	Alpha, Beta and Gamma variants
9471	2020-06-05	286	0.0301974	India	Alpha, Beta and Gamma variants
10438	2020-06-06	297	0.0284537	India	Alpha, Beta and Gamma variants
10864	2020-06-07	261	0.0240243	India	Alpha, Beta and Gamma variants
8442	2020-06-08	266	0.0315091	India	Alpha, Beta and Gamma variants
10218	2020-06-09	277	0.027109	India	Alpha, Beta and Gamma variants
10459	2020-06-10	352	0.0336552	India	Alpha, Beta and Gamma variants
10930	2020-06-11	396	0.0362306	India	Alpha, Beta and Gamma variants
11458	2020-06-12	386	0.0336883	India	Alpha, Beta and Gamma variants
11929	2020-06-13	311	0.0260709	India	Alpha, Beta and Gamma variants
11502	2020-06-14	325	0.028256	India	Alpha, Beta and Gamma variants
10667	2020-06-15	380	0.0356239	India	Alpha, Beta and Gamma variants
10974	2020-06-16	2003	0.182522	India	Alpha, Beta and Gamma variants
12881	2020-06-17	334	0.0259297	India	Alpha, Beta and Gamma variants
13586	2020-06-18	336	0.0247313	India	Alpha, Beta and Gamma variants
14516	2020-06-19	375	0.0258336	India	Alpha, Beta and Gamma variants
15403	2020-06-20	306	0.0198663	India	Alpha, Beta and Gamma variants
14831	2020-06-21	445	0.0300047	India	Alpha, Beta and Gamma variants
14933	2020-06-22	312	0.0208933	India	Alpha, Beta and Gamma variants
15968	2020-06-23	465	0.0291207	India	Alpha, Beta and Gamma variants
16922	2020-06-24	418	0.0247016	India	Alpha, Beta and Gamma variants
17296	2020-06-25	407	0.0235315	India	Alpha, Beta and Gamma variants
18552	2020-06-26	384	0.0206986	India	Alpha, Beta and Gamma variants
19906	2020-06-27	410	0.0205968	India	Alpha, Beta and Gamma variants
19459	2020-06-28	380	0.0195282	India	Alpha, Beta and Gamma variants
18522	2020-06-29	418	0.0225678	India	Alpha, Beta and Gamma variants
18641	2020-06-30	507	0.0271981	India	Alpha, Beta and Gamma variants
19160	2020-07-01	434	0.0226514	India	Alpha, Beta and Gamma variants
20903	2020-07-02	379	0.0181314	India	Alpha, Beta and Gamma variants
22771	2020-07-03	442	0.0194107	India	Alpha, Beta and Gamma variants
24850	2020-07-04	613	0.024668	India	Alpha, Beta and Gamma variants
24248	2020-07-05	425	0.0175272	India	Alpha, Beta and Gamma variants
22251	2020-07-06	466	0.0209429	India	Alpha, Beta and Gamma variants
22753	2020-07-07	483	0.021228	India	Alpha, Beta and Gamma variants
24879	2020-07-08	487	0.0195747	India	Alpha, Beta and Gamma variants
26506	2020-07-09	475	0.0179205	India	Alpha, Beta and Gamma variants
27114	2020-07-10	519	0.0191414	India	Alpha, Beta and Gamma variants
28606	2020-07-11	550	0.0192267	India	Alpha, Beta and Gamma variants
28732	2020-07-12	501	0.017437	India	Alpha, Beta and Gamma variants
28498	2020-07-13	553	0.0194049	India	Alpha, Beta and Gamma variants
29429	2020-07-14	582	0.0197764	India	Alpha, Beta and Gamma variants
32676	2020-07-15	605	0.0185151	India	Alpha, Beta and Gamma variants
34975	2020-07-16	688	0.0196712	India	Alpha, Beta and Gamma variants
35252	2020-07-17	671	0.0190344	India	Alpha, Beta and Gamma variants
38697	2020-07-18	543	0.0140321	India	Alpha, Beta and Gamma variants
40425	2020-07-19	681	0.016846	India	Alpha, Beta and Gamma variants
37132	2020-07-20	585	0.0157546	India	Alpha, Beta and Gamma variants
37740	2020-07-21	650	0.0172231	India	Alpha, Beta and Gamma variants
45720	2020-07-22	1129	0.0246938	India	Alpha, Beta and Gamma variants
49310	2020-07-23	740	0.0150071	India	Alpha, Beta and Gamma variants
48916	2020-07-24	757	0.0154755	India	Alpha, Beta and Gamma variants
48611	2020-07-25	702	0.0144412	India	Alpha, Beta and Gamma variants
49981	2020-07-26	711	0.0142254	India	Alpha, Beta and Gamma variants
44457	2020-07-27	637	0.0143285	India	Alpha, Beta and Gamma variants
51596	2020-07-28	785	0.0152144	India	Alpha, Beta and Gamma variants
50294	2020-07-29	762	0.0151509	India	Alpha, Beta and Gamma variants
52783	2020-07-30	763	0.0144554	India	Alpha, Beta and Gamma variants
61242	2020-07-31	793	0.0129486	India	Alpha, Beta and Gamma variants
54735	2020-08-01	853	0.0155842	India	Alpha, Beta and Gamma variants
52972	2020-08-02	771	0.0145549	India	Alpha, Beta and Gamma variants
52050	2020-08-03	803	0.0154275	India	Alpha, Beta and Gamma variants
52509	2020-08-04	857	0.016321	India	Alpha, Beta and Gamma variants
56282	2020-08-05	904	0.016062	India	Alpha, Beta and Gamma variants
62538	2020-08-06	886	0.0141674	India	Alpha, Beta and Gamma variants
61537	2020-08-07	933	0.0151616	India	Alpha, Beta and Gamma variants
64399	2020-08-08	861	0.0133698	India	Alpha, Beta and Gamma variants
62064	2020-08-09	1007	0.0162252	India	Alpha, Beta and Gamma variants
53601	2020-08-10	871	0.0162497	India	Alpha, Beta and Gamma variants
60963	2020-08-11	834	0.0136804	India	Alpha, Beta and Gamma variants
66999	2020-08-12	942	0.0140599	India	Alpha, Beta and Gamma variants
64553	2020-08-13	1007	0.0155996	India	Alpha, Beta and Gamma variants
64732	2020-08-14	996	0.0153865	India	Alpha, Beta and Gamma variants
64030	2020-08-15	944	0.0147431	India	Alpha, Beta and Gamma variants
57711	2020-08-16	941	0.0163054	India	Alpha, Beta and Gamma variants
55018	2020-08-17	876	0.0159221	India	Alpha, Beta and Gamma variants
64572	2020-08-18	1091	0.0168959	India	Alpha, Beta and Gamma variants
69672	2020-08-19	978	0.0140372	India	Alpha, Beta and Gamma variants
68900	2020-08-20	983	0.0142671	India	Alpha, Beta and Gamma variants
[truncated: 4,355 more rows]

## Sheet: S4
Pathway	R	p
PROPFERM.PWY..L.alanine.fermentation.to.propanoate.and.acetate	0.513613	0.0418537
PWY0.1297..superpathway.of.purine.deoxyribonucleosides.degradation.unclassified	-0.75	0.0012283
PWY0.1298..superpathway.of.pyrimidine.deoxyribonucleosides.degradation.unclassified	-0.732353	0.00181241
PWY.7357..thiamin.formation.from.pyrithiamine.and.oxythiamine..yeast..unclassified	-0.729412	0.0019273
PWY.5177..glutaryl.CoA.degradation.unclassified	-0.723529	0.00217382
PWY.5941..glycogen.degradation.II..eukaryotic..unclassified	-0.720588	0.00230584
GLYCOGENSYNTH.PWY..glycogen.biosynthesis.I..from.ADP.D.Glucose..unclassified	-0.702941	0.00323392
PWY.4242..pantothenate.and.coenzyme.A.biosynthesis.III.unclassified	-0.691176	0.00399877
PWY66.422..D.galactose.degradation.V..Leloir.pathway..unclassified	-0.688235	0.00421047
CRNFORCAT.PWY..creatinine.degradation.I.unclassified	-0.688235	0.00421047
NONOXIPENT.PWY..pentose.phosphate.pathway..non.oxidative.branch.	-0.685294	0.00443088
PWY.5659..GDP.mannose.biosynthesis.unclassified	-0.685294	0.00443088
X1CMET2.PWY..N10.formyl.tetrahydrofolate.biosynthesis.unclassified	-0.685294	0.00443088
PWY.6527..stachyose.degradation.unclassified	-0.685294	0.00443088
PWY.6317..galactose.degradation.I..Leloir.pathway..unclassified	-0.685294	0.00443088
THRESYN.PWY..superpathway.of.L.threonine.biosynthesis.unclassified	-0.676471	0.00514705
COA.PWY..coenzyme.A.biosynthesis.I.unclassified	-0.676471	0.00514705
ARO.PWY..chorismate.biosynthesis.I	-0.670588	0.00567306
PWY.2942..L.lysine.biosynthesis.III	-0.670588	0.00567306
PWY.3001..superpathway.of.L.isoleucine.biosynthesis.I.unclassified	-0.667647	0.00595149
PWY.6163..chorismate.biosynthesis.from.3.dehydroquinate	-0.667647	0.00595149
PWY.6305..putrescine.biosynthesis.IV.unclassified	-0.667647	0.00595149
CALVIN.PWY..Calvin.Benson.Bassham.cycle	-0.664706	0.00624061
COBALSYN.PWY..adenosylcobalamin.salvage.from.cobinamide.I.unclassified	-0.664706	0.00624061
THISYNARA.PWY..superpathway.of.thiamin.diphosphate.biosynthesis.III..eukaryotes..unclassified	-0.661765	0.00654071
PWY.6151..S.adenosyl.L.methionine.cycle.I	-0.658824	0.0068521
CRNFORCAT.PWY..creatinine.degradation.I	-0.658824	0.0068521
PWY.7199..pyrimidine.deoxyribonucleosides.salvage.unclassified	-0.652941	0.00751001
PWY.621..sucrose.degradation.III..sucrose.invertase..unclassified	-0.652941	0.00751001
POLYAMSYN.PWY..superpathway.of.polyamine.biosynthesis.I.unclassified	-0.652941	0.00751001
PWY.3841..folate.transformations.II.unclassified	-0.647059	0.00821691
PANTOSYN.PWY..pantothenate.and.coenzyme.A.biosynthesis.I.unclassified	-0.647059	0.00821691
PWY.5188..tetrapyrrole.biosynthesis.I..from.glutamate..unclassified	-0.644118	0.00858956
GOLPDLCAT.PWY..superpathway.of.glycerol.degradation.to.1.3.propanediol.unclassified	-0.644118	0.00858956
GLCMANNANAUT.PWY..superpathway.of.N.acetylglucosamine..N.acetylmannosamine.and.N.acetylneuraminate.degradation.unclassified	-0.641176	0.00897545
PWY.6549..L.glutamine.biosynthesis.III	-0.638235	0.00937493
COMPLETE.ARO.PWY..superpathway.of.aromatic.amino.acid.biosynthesis	-0.635294	0.00978834
PWY.6609..adenine.and.adenosine.salvage.III.unclassified	-0.635294	0.00978834
PWY.724..superpathway.of.L.lysine..L.threonine.and.L.methionine.biosynthesis.II	-0.635294	0.00978834
PWY.7357..thiamin.formation.from.pyrithiamine.and.oxythiamine..yeast.	-0.635294	0.00978834
PWY.7456..mannan.degradation.unclassified	-0.635294	0.00978834
BRANCHED.CHAIN.AA.SYN.PWY..superpathway.of.branched.amino.acid.biosynthesis.unclassified	-0.629412	0.0106584
PWY.5103..L.isoleucine.biosynthesis.III.unclassified	-0.629412	0.0106584
PWY.5667..CDP.diacylglycerol.biosynthesis.I	-0.623529	0.0115885
PWY0.1319..CDP.diacylglycerol.biosynthesis.II	-0.623529	0.0115885
SER.GLYSYN.PWY..superpathway.of.L.serine.and.glycine.biosynthesis.I.unclassified	-0.623529	0.0115885
COA.PWY.1..coenzyme.A.biosynthesis.II..mammalian.	-0.623529	0.0115885
P124.PWY..Bifidobacterium.shunt.unclassified	-0.623529	0.0115885
GLUCUROCAT.PWY..superpathway.of..beta..D.glucuronide.and.D.glucuronate.degradation.unclassified	-0.623529	0.0115885
PWY.7242..D.fructuronate.degradation.unclassified	-0.623529	0.0115885
PWY.6123..inosine.5..phosphate.biosynthesis.I	-0.620588	0.012077
PWY.6305..putrescine.biosynthesis.IV	-0.620588	0.012077
UDPNAGSYN.PWY..UDP.N.acetyl.D.glucosamine.biosynthesis.I.unclassified	-0.620588	0.012077
PWY.6507..4.deoxy.L.threo.hex.4.enopyranuronate.degradation.unclassified	-0.617647	0.0125817
DTDPRHAMSYN.PWY..dTDP.L.rhamnose.biosynthesis.I.unclassified	-0.617647	0.0125817
PWY.2941..L.lysine.biosynthesis.II.unclassified	-0.617647	0.0125817
PWY.6936..seleno.amino.acid.biosynthesis.unclassified	-0.617647	0.0125817
PEPTIDOGLYCANSYN.PWY..peptidoglycan.biosynthesis.I..meso.diaminopimelate.containing.	-0.614706	0.0131028
HISTSYN.PWY..L.histidine.biosynthesis.unclassified	-0.614706	0.0131028
PWY.6124..inosine.5..phosphate.biosynthesis.II	-0.611765	0.0136409
PWY.1042..glycolysis.IV..plant.cytosol..unclassified	-0.611765	0.0136409
OANTIGEN.PWY..O.antigen.building.blocks.biosynthesis..E..coli..unclassified	-0.611765	0.0136409
PWY.5097..L.lysine.biosynthesis.VI	-0.608824	0.0141963
GALACT.GLUCUROCAT.PWY..superpathway.of.hexuronide.and.hexuronate.degradation.unclassified	-0.608824	0.0141963
ILEUSYN.PWY..L.isoleucine.biosynthesis.I..from.threonine.	-0.602941	0.0153605
VALSYN.PWY..L.valine.biosynthesis	-0.602941	0.0153605
PWY.5100..pyruvate.fermentation.to.acetate.and.lactate.II.unclassified	-0.602941	0.0153605
PWY.5667..CDP.diacylglycerol.biosynthesis.I.unclassified	-0.602941	0.0153605
PWY0.1319..CDP.diacylglycerol.biosynthesis.II.unclassified	-0.602941	0.0153605
PWY.7111..pyruvate.fermentation.to.isobutanol..engineered..unclassified	-0.6	0.0159701
ILEUSYN.PWY..L.isoleucine.biosynthesis.I..from.threonine..unclassified	-0.6	0.0159701
VALSYN.PWY..L.valine.biosynthesis.unclassified	-0.6	0.0159701
PWY.241..C4.photosynthetic.carbon.assimilation.cycle..NADP.ME.type	-0.6	0.0159701
PWY.6703..preQ0.biosynthesis.unclassified	-0.6	0.0159701
FERMENTATION.PWY..mixed.acid.fermentation.unclassified	-0.6	0.0159701
PWY.6387..UDP.N.acetylmuramoyl.pentapeptide.biosynthesis.I..meso.diaminopimelate.containing.	-0.597059	0.0165987
PWY.7323..superpathway.of.GDP.mannose.derived.O.antigen.building.blocks.biosynthesis.unclassified	-0.597059	0.0165987
NONOXIPENT.PWY..pentose.phosphate.pathway..non.oxidative.branch..unclassified	-0.591176	0.0179142
P161.PWY..acetylene.degradation.unclassified	-0.591176	0.0179142
PWY.3001..superpathway.of.L.isoleucine.biosynthesis.I	-0.591176	0.0179142
PWY.5347..superpathway.of.L.methionine.biosynthesis..transsulfuration..unclassified	-0.588235	0.018602
PWY.5686..UMP.biosynthesis	-0.588235	0.018602
PWY.6122..5.aminoimidazole.ribonucleotide.biosynthesis.II	-0.588235	0.018602
PWY.6277..superpathway.of.5.aminoimidazole.ribonucleotide.biosynthesis	-0.588235	0.018602
PWY.7117..C4.photosynthetic.carbon.assimilation.cycle..PEPCK.type	-0.588235	0.018602
PWY.5104..L.isoleucine.biosynthesis.IV.unclassified	-0.588235	0.018602
PWY0.1296..purine.ribonucleosides.degradation	-0.585294	0.0193103
PWY.6385..peptidoglycan.biosynthesis.III..mycobacteria.	-0.585294	0.0193103
PWY.5177..glutaryl.CoA.degradation	-0.585294	0.0193103
HSERMETANA.PWY..L.methionine.biosynthesis.III.unclassified	-0.582353	0.0200398
PWY66.409..superpathway.of.purine.nucleotide.salvage.unclassified	-0.582353	0.0200398
PWY.6737..starch.degradation.V	-0.579412	0.0207906
PWY.7383..anaerobic.energy.metabolism..invertebrates..cytosol..unclassified	-0.579412	0.0207906
PWY.6595..superpathway.of.guanosine.nucleotides.degradation..plants..unclassified	-0.579412	0.0207906
PWY.7111..pyruvate.fermentation.to.isobutanol..engineered.	-0.576471	0.0215634
PWY.6386..UDP.N.acetylmuramoyl.pentapeptide.biosynthesis.II..lysine.containing.	-0.576471	0.0215634
DTDPRHAMSYN.PWY..dTDP.L.rhamnose.biosynthesis.I	-0.576471	0.0215634
NONMEVIPP.PWY..methylerythritol.phosphate.pathway.I	-0.576471	0.0215634
PWY.7208..superpathway.of.pyrimidine.nucleobases.salvage	-0.576471	0.0215634
PWY0.1586..peptidoglycan.maturation..meso.diaminopimelate.containing..unclassified	-0.573529	0.0223585
PWY0.1296..purine.ribonucleosides.degradation.unclassified	-0.573529	0.0223585
PWY0.1479..tRNA.processing	-0.573529	0.0223585
PWY.6606..guanosine.nucleotides.degradation.II.unclassified	-0.573529	0.0223585
METSYN.PWY..L.homoserine.and.L.methionine.biosynthesis.unclassified	-0.570588	0.0231764
PWY.5103..L.isoleucine.biosynthesis.III	-0.570588	0.0231764
CALVIN.PWY..Calvin.Benson.Bassham.cycle.unclassified	-0.570588	0.0231764
PWY.7221..guanosine.ribonucleotides.de.novo.biosynthesis	-0.567647	0.0240175
PWY.7560..methylerythritol.phosphate.pathway.II.unclassified	-0.567647	0.0240175
PWY.7219..adenosine.ribonucleotides.de.novo.biosynthesis	-0.564706	0.0248823
PWY.724..superpathway.of.L.lysine..L.threonine.and.L.methionine.biosynthesis.II.unclassified	-0.564706	0.0248823
PWY.6353..purine.nucleotides.degradation.II..aerobic..unclassified	-0.564706	0.0248823
GLUCUROCAT.PWY..superpathway.of..beta..D.glucuronide.and.D.glucuronate.degradation	-0.561765	0.0257713
PWY.6700..queuosine.biosynthesis	-0.561765	0.0257713
BRANCHED.CHAIN.AA.SYN.PWY..superpathway.of.branched.amino.acid.biosynthesis	-0.555882	0.0276235
PWY.5189..tetrapyrrole.biosynthesis.II..from.glycine..unclassified	-0.555882	0.0276235
GALACTUROCAT.PWY..D.galacturonate.degradation.I.unclassified	-0.555882	0.0276235
THRESYN.PWY..superpathway.of.L.threonine.biosynthesis	-0.552941	0.0285876
PWY0.166..superpathway.of.pyrimidine.deoxyribonucleotides.de.novo.biosynthesis..E..coli.	-0.552941	0.0285876
PWY.6897..thiamin.salvage.II	-0.552941	0.0285876
PWY.7196..superpathway.of.pyrimidine.ribonucleosides.salvage.unclassified	-0.55	0.0295778
MET.SAM.PWY..superpathway.of.S.adenosyl.L.methionine.biosynthesis	-0.547059	0.0305944
MET.SAM.PWY..superpathway.of.S.adenosyl.L.methionine.biosynthesis.unclassified	-0.547059	0.0305944
GALACT.GLUCUROCAT.PWY..superpathway.of.hexuronide.and.hexuronate.degradation	-0.547059	0.0305944
PANTO.PWY..phosphopantothenate.biosynthesis.I.unclassified	-0.547059	0.0305944
ARO.PWY..chorismate.biosynthesis.I.unclassified	-0.544118	0.031638
PWY.6163..chorismate.biosynthesis.from.3.dehydroquinate.unclassified	-0.544118	0.031638
PWY.6151..S.adenosyl.L.methionine.cycle.I.unclassified	-0.544118	0.031638
COBALSYN.PWY..adenosylcobalamin.salvage.from.cobinamide.I	-0.544118	0.031638
COMPLETE.ARO.PWY..superpathway.of.aromatic.amino.acid.biosynthesis.unclassified	-0.544118	0.031638
P185.PWY..formaldehyde.assimilation.III..dihydroxyacetone.cycle..unclassified	-0.544118	0.031638
PWY.6125..superpathway.of.guanosine.nucleotides.de.novo.biosynthesis.II	-0.541176	0.0327089
PWY.7187..pyrimidine.deoxyribonucleotides.de.novo.biosynthesis.II	-0.541176	0.0327089
PWY.7115..C4.photosynthetic.carbon.assimilation.cycle..NAD.ME.type.unclassified	-0.541176	0.0327089
DAPLYSINESYN.PWY..L.lysine.biosynthesis.I.unclassified	-0.538235	0.0338078
PWY.6507..4.deoxy.L.threo.hex.4.enopyranuronate.degradation	-0.538235	0.0338078
PWY.6121..5.aminoimidazole.ribonucleotide.biosynthesis.I	-0.538235	0.0338078
PWY.5097..L.lysine.biosynthesis.VI.unclassified	-0.535294	0.0349351
PWY.6609..adenine.and.adenosine.salvage.III	-0.535294	0.0349351
POLYAMINSYN3.PWY..superpathway.of.polyamine.biosynthesis.II.unclassified	-0.535294	0.0349351
PWY.5347..superpathway.of.L.methionine.biosynthesis..transsulfuration.	-0.532353	0.0360912
ANAEROFRUCAT.PWY..homolactic.fermentation	-0.532353	0.0360912
PANTO.PWY..phosphopantothenate.biosynthesis.I	-0.532353	0.0360912
PWY0.1061..superpathway.of.L.alanine.biosynthesis.unclassified	-0.532353	0.0360912
PWY.5030..L.histidine.degradation.III.unclassified	-0.532353	0.0360912
PWY.6147..6.hydroxymethyl.dihydropterin.diphosphate.biosynthesis.I.unclassified	-0.529412	0.0372766
THISYN.PWY..superpathway.of.thiamin.diphosphate.biosynthesis.I.unclassified	-0.529412	0.0372766
HEXITOLDEGSUPER.PWY..superpathway.of.hexitol.degradation..bacteria..unclassified	-0.523915	0.0372476
HISTSYN.PWY..L.histidine.biosynthesis	-0.523529	0.0397375
PWY.1042..glycolysis.IV..plant.cytosol.	-0.520588	0.0410139
PWY.7219..adenosine.ribonucleotides.de.novo.biosynthesis.unclassified	-0.520588	0.0410139
PWY.7221..guanosine.ribonucleotides.de.novo.biosynthesis.unclassified	-0.520588	0.0410139
PWY.6386..UDP.N.acetylmuramoyl.pentapeptide.biosynthesis.II..lysine.containing..unclassified	-0.520588	0.0410139
PRPP.PWY..superpathway.of.histidine..purine..and.pyrimidine.biosynthesis	-0.520588	0.0410139
PWY.7400..L.arginine.biosynthesis.IV..archaebacteria..unclassified	-0.520588	0.0410139
TRNA.CHARGING.PWY..tRNA.charging.unclassified	-0.520588	0.0410139
PWY0.781..aspartate.superpathway.unclassified	-0.520588	0.0410139
PYRIDNUCSYN.PWY..NAD.biosynthesis.I..from.aspartate..unclassified	-0.520588	0.0410139
PWY.5154..L.arginine.biosynthesis.III..via.N.acetyl.L.citrulline..unclassified	-0.520588	0.0410139
P124.PWY..Bifidobacterium.shunt	-0.517647	0.0423216
SALVADEHYPOX.PWY..adenosine.nucleotides.degradation.II.unclassified	-0.517647	0.0423216
COA.PWY.1..coenzyme.A.biosynthesis.II..mammalian..unclassified	-0.514706	0.0436611
PWY.2942..L.lysine.biosynthesis.III.unclassified	-0.514706	0.0436611
NONMEVIPP.PWY..methylerythritol.phosphate.pathway.I.unclassified	-0.514706	0.0436611
DENOVOPURINE2.PWY..superpathway.of.purine.nucleotides.de.novo.biosynthesis.II	-0.514706	0.0436611
TRNA.CHARGING.PWY..tRNA.charging	-0.514706	0.0436611
ARGSYN.PWY..L.arginine.biosynthesis.I..via.L.ornithine..unclassified	-0.514706	0.0436611
PWY.6121..5.aminoimidazole.ribonucleotide.biosynthesis.I.unclassified	-0.511765	0.0450328
PWY.6122..5.aminoimidazole.ribonucleotide.biosynthesis.II.unclassified	-0.511765	0.0450328
PWY.6277..superpathway.of.5.aminoimidazole.ribonucleotide.biosynthesis.unclassified	-0.511765	0.0450328
METSYN.PWY..L.homoserine.and.L.methionine.biosynthesis	-0.508824	0.0464374
PWY66.422..D.galactose.degradation.V..Leloir.pathway.	-0.508824	0.0464374
PWY.7539..6.hydroxymethyl.dihydropterin.diphosphate.biosynthesis.III..Chlamydia..unclassified	-0.508824	0.0464374
PWY.5913..TCA.cycle.VI..obligate.autotrophs..unclassified	-0.508824	0.0464374
PWY.6126..superpathway.of.adenosine.nucleotides.de.novo.biosynthesis.II	-0.505882	0.0478751
PWY.7229..superpathway.of.adenosine.nucleotides.de.novo.biosynthesis.I	-0.502941	0.0493467
PWY.5121..superpathway.of.geranylgeranyl.diphosphate.biosynthesis.II..via.MEP..unclassified	-0.502941	0.0493467
PWY.6527..stachyose.degradation	-0.502941	0.0493467
PWY.7187..pyrimidine.deoxyribonucleotides.de.novo.biosynthesis.II.unclassified	-0.502941	0.0493467
PWY0.166..superpathway.of.pyrimidine.deoxyribonucleotides.de.novo.biosynthesis..E..coli..unclassified	-0.502941	0.0493467
PWY.7197..pyrimidine.deoxyribonucleotide.phosphorylation.unclassified	-0.502941	0.0493467
P4.PWY..superpathway.of.L.lysine..L.threonine.and.L.methionine.biosynthesis.I.unclassified	-0.502941	0.0493467

## Sheet: S5
subjectID	body_site	study_condition	age_category	country	non_westernized	number_reads	number_bases	minimum_read_length	median_read_length	curator	NCBI_accession
MV_FEM1	stool	control	adult	ITA	no	27277064	2722301417	80	100	Paolo_Manghi	SRR4052043
MV_FEM2	stool	control	adult	ITA	no	19883080	1983449695	80	100	Paolo_Manghi	SRR4052044
MV_FEM3	stool	control	adult	ITA	no	28539448	2847418433	80	100	Paolo_Manghi	SRR4052023
MV_FEM4	stool	control	adult	ITA	no	19038206	1899312825	80	100	Paolo_Manghi	SRR4052024
MV_FEM5	stool	control	adult	ITA	no	23822026	2376720104	80	100	Paolo_Manghi	SRR4052026
SID10_mo	stool	control	adult	SWE	no	46007694	4588492210	80	100	Valentina_Giunchiglia;Marisa_Metzger	ERR525699
SID45_mo	stool	control	adult	SWE	no	38324782	3824543560	80	100	Valentina_Giunchiglia;Marisa_Metzger	ERR525911
SID53_mo	stool	control	adult	SWE	no	37975908	3790107880	80	100	Valentina_Giunchiglia;Marisa_Metzger	ERR525955
SID82_mo	stool	control	adult	SWE	no	42256028	4214969270	80	100	Valentina_Giunchiglia;Marisa_Metzger	ERR526079
SID137_mo	stool	control	adult	SWE	no	37956792	3784076250	80	100	Valentina_Giunchiglia;Marisa_Metzger	ERR525720
SID332_mo	stool	control	adult	SWE	no	40585716	4050536320	80	100	Valentina_Giunchiglia;Marisa_Metzger	ERR525847
SID549_mo	stool	control	adult	SWE	no	41868184	4176516230	80	100	Valentina_Giunchiglia;Marisa_Metzger	ERR525967
SID582_mo	stool	control	adult	SWE	no	36604042	3652085330	80	100	Valentina_Giunchiglia;Marisa_Metzger	ERR525999
SID103_mo	stool	control	adult	SWE	no	39161470	3901845370	80	100	Valentina_Giunchiglia;Marisa_Metzger	ERR525692
SID12_mo	stool	control	adult	SWE	no	33241504	3315549640	80	100	Valentina_Giunchiglia;Marisa_Metzger	ERR525708
SID150_mo	stool	control	adult	SWE	no	36907198	3680314660	80	100	Valentina_Giunchiglia;Marisa_Metzger	ERR525725
SID172_mo	stool	control	adult	SWE	no	38204650	3808848740	80	100	Valentina_Giunchiglia;Marisa_Metzger	ERR525733
SID18_mo	stool	control	adult	SWE	no	39197864	3905138540	80	100	Valentina_Giunchiglia;Marisa_Metzger	ERR525753
SID272_mo	stool	control	adult	SWE	no	42464184	4238301890	80	100	Valentina_Giunchiglia;Marisa_Metzger	ERR525819
SID179_mo	stool	control	adult	SWE	no	39186996	3906055940	80	100	Valentina_Giunchiglia;Marisa_Metzger	ERR525737
SID350_mo	stool	control	adult	SWE	no	55682174	5556157920	80	100	Valentina_Giunchiglia;Marisa_Metzger	ERR525871
SID42_mo	stool	control	adult	SWE	no	51632000	5146101400	80	100	Valentina_Giunchiglia;Marisa_Metzger	ERR525907
SID572_mo	stool	control	adult	SWE	no	36336730	3619972030	80	100	Valentina_Giunchiglia;Marisa_Metzger	ERR525991
SID587_mo	stool	control	adult	SWE	no	48932496	4881194180	80	100	Valentina_Giunchiglia;Marisa_Metzger	ERR526007
SID589_mo	stool	control	adult	SWE	no	38538940	3843691760	80	100	Valentina_Giunchiglia;Marisa_Metzger	ERR526011
SID598_mo	stool	control	adult	SWE	no	36063956	3593465240	80	100	Valentina_Giunchiglia;Marisa_Metzger	ERR526023
SID599_mo	stool	control	adult	SWE	no	36793472	3672350400	80	100	Valentina_Giunchiglia;Marisa_Metzger	ERR526027
SID608_mo	stool	control	adult	SWE	no	34593178	3454133020	80	100	Valentina_Giunchiglia;Marisa_Metzger	ERR526031
SID282_mo	stool	control	adult	SWE	no	45490492	4539333770	80	100	Valentina_Giunchiglia;Marisa_Metzger|Marisa_Metzger	ERR525839
SID70_mo	stool	control	adult	SWE	no	51052244	5091603760	80	100	Valentina_Giunchiglia;Marisa_Metzger	ERR526067
SID87_mo	stool	control	adult	SWE	no	33712392	3356940700	80	100	Valentina_Giunchiglia;Marisa_Metzger	ERR526083
SID1_mo	stool	control	adult	SWE	no	43700172	4352898980	80	100	Valentina_Giunchiglia;Marisa_Metzger	ERR525759
SID105_mo	stool	control	adult	SWE	no	45988314	4579667610	80	100	Valentina_Giunchiglia;Marisa_Metzger	ERR525697
SID128_mo	stool	control	adult	SWE	no	45810210	4567599630	80	100	Valentina_Giunchiglia;Marisa_Metzger	ERR525706
SID133_mo	stool	control	adult	SWE	no	49156010	4903753150	80	100	Valentina_Giunchiglia;Marisa_Metzger	ERR525716
SID181_mo	stool	control	adult	SWE	no	41788864	4167566480	80	100	Valentina_Giunchiglia;Marisa_Metzger	ERR525746
SID184_mo	stool	control	adult	SWE	no	42663986	4253537530	80	100	Valentina_Giunchiglia;Marisa_Metzger	ERR525751
SID195_mo	stool	control	adult	SWE	no	48370738	4817454730	80	100	Valentina_Giunchiglia;Marisa_Metzger	ERR525757
SID201_mo	stool	control	adult	SWE	no	36428368	3628345500	80	100	Valentina_Giunchiglia;Marisa_Metzger	ERR525763
SID224_mo	stool	control	adult	SWE	no	39996650	3985864090	80	100	Valentina_Giunchiglia;Marisa_Metzger	ERR525771
SID229_mo	stool	control	adult	SWE	no	48008608	4782894630	80	100	Valentina_Giunchiglia;Marisa_Metzger	ERR525775
SID238_mo	stool	control	adult	SWE	no	28646558	2851671170	80	100	Valentina_Giunchiglia;Marisa_Metzger	ERR525779
SID241_mo	stool	control	adult	SWE	no	36991960	3683749420	80	100	Valentina_Giunchiglia;Marisa_Metzger	ERR525787
SID244_mo	stool	control	adult	SWE	no	46189152	4602158640	80	100	Valentina_Giunchiglia;Marisa_Metzger	ERR525791
SID256_mo	stool	control	adult	SWE	no	48242366	4806449440	80	100	Valentina_Giunchiglia;Marisa_Metzger	ERR525795
SID258_mo	stool	control	adult	SWE	no	30089092	2993323450	80	100	Valentina_Giunchiglia;Marisa_Metzger	ERR525799
SID265_mo	stool	control	adult	SWE	no	35534108	3537464210	80	100	Valentina_Giunchiglia;Marisa_Metzger	ERR525809
SID268_mo	stool	control	adult	SWE	no	57291452	5719415030	80	100	Valentina_Giunchiglia;Marisa_Metzger	ERR525813
SID274_mo	stool	control	adult	SWE	no	42096090	4203894710	80	100	Valentina_Giunchiglia;Marisa_Metzger	ERR525823
SID276_mo	stool	control	adult	SWE	no	35201826	3514974560	80	100	Valentina_Giunchiglia;Marisa_Metzger	ERR525831
SID281_mo	stool	control	adult	SWE	no	40225364	4016820410	80	100	Valentina_Giunchiglia;Marisa_Metzger	ERR525835
SID335_mo	stool	control	adult	SWE	no	41110680	4104059950	80	100	Valentina_Giunchiglia;Marisa_Metzger	ERR525851
SID338_mo	stool	control	adult	SWE	no	47743272	4762648610	80	100	Valentina_Giunchiglia;Marisa_Metzger	ERR525855
SID341_mo	stool	control	adult	SWE	no	45814972	4568759660	80	100	Valentina_Giunchiglia;Marisa_Metzger	ERR525859
SID343_mo	stool	control	adult	SWE	no	51726294	5162327430	80	100	Valentina_Giunchiglia;Marisa_Metzger	ERR525863
SID367_mo	stool	control	adult	SWE	no	41008788	4085760520	80	100	Valentina_Giunchiglia;Marisa_Metzger	ERR525875
SID377_mo	stool	control	adult	SWE	no	49686804	4956570570	80	100	Valentina_Giunchiglia;Marisa_Metzger	ERR525879
SID38_mo	stool	control	adult	SWE	no	44785138	4465154900	80	100	Valentina_Giunchiglia;Marisa_Metzger	ERR525895
SID39_mo	stool	control	adult	SWE	no	47855598	4770439200	80	100	Valentina_Giunchiglia;Marisa_Metzger	ERR525903
SID397_mo	stool	control	adult	SWE	no	46564814	4646122780	80	100	Valentina_Giunchiglia;Marisa_Metzger	ERR525901
SID503_mo	stool	control	adult	SWE	no	59475128	5936790060	80	100	Valentina_Giunchiglia;Marisa_Metzger	ERR525915
SID507_mo	stool	control	adult	SWE	no	54797298	5468587830	80	100	Valentina_Giunchiglia;Marisa_Metzger	ERR525923
SID521_mo	stool	control	adult	SWE	no	55494752	5535350960	80	100	Valentina_Giunchiglia;Marisa_Metzger	ERR525935
SID526_mo	stool	control	adult	SWE	no	49187760	4908003600	80	100	Valentina_Giunchiglia;Marisa_Metzger	ERR525939
SID532_mo	stool	control	adult	SWE	no	36057174	3586019240	80	100	Valentina_Giunchiglia;Marisa_Metzger	ERR525948
SID544_mo	stool	control	adult	SWE	no	45522012	4536676330	80	100	Valentina_Giunchiglia;Marisa_Metzger	ERR525959
SID546_mo	stool	control	adult	SWE	no	44943100	4482520460	80	100	Valentina_Giunchiglia;Marisa_Metzger	ERR525963
SID560_mo	stool	control	adult	SWE	no	42578444	4243728400	80	100	Valentina_Giunchiglia;Marisa_Metzger	ERR525971
SID565_mo	stool	control	adult	SWE	no	37531278	3738725220	80	100	Valentina_Giunchiglia;Marisa_Metzger	ERR525975
SID567_mo	stool	control	adult	SWE	no	43732196	4359720570	80	100	Valentina_Giunchiglia;Marisa_Metzger	ERR525983
SID570_mo	stool	control	adult	SWE	no	43971754	4385125140	80	100	Valentina_Giunchiglia;Marisa_Metzger	ERR525987
SID590_mo	stool	control	adult	SWE	no	38447536	3833699830	80	100	Valentina_Giunchiglia;Marisa_Metzger	ERR526015
SID591_mo	stool	control	adult	SWE	no	36638378	3649223410	80	100	Valentina_Giunchiglia;Marisa_Metzger	ERR526019
SID615_mo	stool	control	adult	SWE	no	30224452	3017160830	80	100	Valentina_Giunchiglia;Marisa_Metzger	ERR526035
SID624_mo	stool	control	adult	SWE	no	37873776	3779280460	80	100	Valentina_Giunchiglia;Marisa_Metzger	ERR526043
SID626_mo	stool	control	adult	SWE	no	30453462	3039482500	80	100	Valentina_Giunchiglia;Marisa_Metzger	ERR526047
SID78_mo	stool	control	adult	SWE	no	33950616	3376208980	80	100	Valentina_Giunchiglia;Marisa_Metzger	ERR526073
SID130_mo	stool	control	adult	SWE	no	54728592	5458178440	80	100	Valentina_Giunchiglia;Marisa_Metzger	ERR525712
SID157_mo	stool	control	adult	SWE	no	42149344	4204923010	80	100	Valentina_Giunchiglia;Marisa_Metzger	ERR525729
SID203_mo	stool	control	adult	SWE	no	26846296	2676889640	80	100	Valentina_Giunchiglia;Marisa_Metzger	ERR525767
SID240_mo	stool	control	adult	SWE	no	18836790	1877484590	80	100	Valentina_Giunchiglia;Marisa_Metzger	ERR525783
SID345_mo	stool	control	adult	SWE	no	44437894	4434433170	80	100	Valentina_Giunchiglia;Marisa_Metzger	ERR525867
SID511_mo	stool	control	adult	SWE	no	60059318	5994536420	80	100	Valentina_Giunchiglia;Marisa_Metzger	ERR525928
SID577_mo	stool	control	adult	SWE	no	44104750	4399489730	80	100	Valentina_Giunchiglia;Marisa_Metzger	ERR525995
SID622_mo	stool	control	adult	SWE	no	35654634	3555019220	80	100	Valentina_Giunchiglia;Marisa_Metzger	ERR526039
SID9_mo	stool	control	adult	SWE	no	47653548	4749914770	80	100	Valentina_Giunchiglia;Marisa_Metzger	ERR526087
SID180_mo	stool	control	adult	SWE	no	38701110	3858880280	80	100	Valentina_Giunchiglia;Marisa_Metzger	ERR525741
SID26_mo	stool	control	adult	SWE	no	41798186	4164371190	80	100	Valentina_Giunchiglia;Marisa_Metzger	ERR525815
SID275_mo	stool	control	adult	SWE	no	40570740	4046512730	80	100	Valentina_Giunchiglia;Marisa_Metzger	ERR525827
SID383_mo	stool	control	adult	SWE	no	38606302	3849592070	80	100	Valentina_Giunchiglia;Marisa_Metzger	ERR525884
SID385_mo	stool	control	adult	SWE	no	41760712	4159031580	80	100	Valentina_Giunchiglia;Marisa_Metzger	ERR525889
SID387_mo	stool	control	adult	SWE	no	39203002	3908570580	80	100	Valentina_Giunchiglia;Marisa_Metzger	ERR525893
SID504_mo	stool	control	adult	SWE	no	38525860	3839170010	80	100	Valentina_Giunchiglia;Marisa_Metzger	ERR525919
SID51_mo	stool	control	adult	SWE	no	40900084	4079515380	80	100	Valentina_Giunchiglia;Marisa_Metzger	ERR525931
SID527_mo	stool	control	adult	SWE	no	45308294	4519416020	80	100	Valentina_Giunchiglia;Marisa_Metzger	ERR525943
SID536_mo	stool	control	adult	SWE	no	40889344	4077333230	80	100	Valentina_Giunchiglia;Marisa_Metzger	ERR525953
SID585_mo	stool	control	adult	SWE	no	40197780	4001224830	80	100	Valentina_Giunchiglia;Marisa_Metzger	ERR526003
SID633_mo	stool	control	adult	SWE	no	37747474	3756263120	80	100	Valentina_Giunchiglia;Marisa_Metzger	ERR526051
SID640_mo	stool	control	adult	SWE	no	38834480	3871843430	80	100	Valentina_Giunchiglia;Marisa_Metzger	ERR526063
SID7_mo	stool	control	adult	SWE	no	37238406	3712067790	80	100	Valentina_Giunchiglia;Marisa_Metzger	ERR526075
TRAVELRES13_14	stool	control	adult	SWE	no	233971282	22538753705	20	101	Valentina_Giunchiglia,Paolo_Manghi,Marisa_Metzger	ERR636361
TRAVELRES35_36	stool	control	adult	SWE	no	141934656	13755325664	20	101	Valentina_Giunchiglia,Paolo_Manghi,Marisa_Metzger	ERR636383
TRAVELRES37_38	stool	control	adult	SWE	no	205724324	19974614647	20	101	Valentina_Giunchiglia,Paolo_Manghi,Marisa_Metzger	ERR636385
TRAVELRES39_40	stool	control	adult	SWE	no	258076764	24933574834	20	101	Valentina_Giunchiglia,Paolo_Manghi,Marisa_Metzger	ERR636387
TRAVELRES57_58	stool	control	adult	SWE	no	169536970	16265353413	20	101	Valentina_Giunchiglia,Paolo_Manghi,Marisa_Metzger	ERR636405
TRAVELRES59_60	stool	control	adult	SWE	no	192676610	18585436562	20	101	Valentina_Giunchiglia,Paolo_Manghi,Marisa_Metzger	ERR636407
TRAVELRES63_64	stool	control	adult	SWE	no	173419070	16848761573	20	101	Valentina_Giunchiglia,Paolo_Manghi,Marisa_Metzger	ERR636411
TRAVELRES65_66	stool	control	adult	SWE	no	53597772	5215050578	20	101	Valentina_Giunchiglia,Paolo_Manghi,Marisa_Metzger	ERR636413
TRAVELRES67_68	stool	control	adult	SWE	no	160578082	15323582546	20	101	Valentina_Giunchiglia,Paolo_Manghi,Marisa_Metzger	ERR636415
TRAVELRES47_48	stool	control	adult	SWE	no	214195050	19591160321	20	96	Valentina_Giunchiglia,Paolo_Manghi,Marisa_Metzger	ERR636395
TRAVELRES23_24	stool	control	adult	SWE	no	188188370	18620590274	20	101	Valentina_Giunchiglia,Paolo_Manghi,Marisa_Metzger	ERR636371
TRAVELRES70_71	stool	control	adult	SWE	no	286857862	26648755592	20	101	Valentina_Giunchiglia,Paolo_Manghi,Marisa_Metzger	ERR636418
TRAVELRES21_22	stool	control	adult	SWE	no	182408648	17726349305	20	101	Valentina_Giunchiglia,Paolo_Manghi,Marisa_Metzger	ERR636369
TRAVELRES27_28	stool	control	adult	SWE	no	356009214	34557390836	20	101	Valentina_Giunchiglia,Paolo_Manghi,Marisa_Metzger	ERR636375
TRAVELRES1_2	stool	control	adult	SWE	no	147984098	13868148097	20	101	Valentina_Giunchiglia,Paolo_Manghi,Marisa_Metzger	ERR636349
TRAVELRES3_4	stool	control	adult	SWE	no	113377860	11080623389	20	101	Valentina_Giunchiglia,Paolo_Manghi,Marisa_Metzger	ERR636351
TRAVELRES5_6	stool	control	adult	SWE	no	224437174	21581722886	20	101	Valentina_Giunchiglia,Paolo_Manghi,Marisa_Metzger	ERR636353
TRAVELRES17_18	stool	control	adult	SWE	no	173451850	15865857965	20	100	Valentina_Giunchiglia,Paolo_Manghi,Marisa_Metzger	ERR636365
TRAVELRES19_20	stool	control	adult	SWE	no	240987672	23306622382	20	101	Valentina_Giunchiglia,Paolo_Manghi,Marisa_Metzger	ERR636367
TRAVELRES25_26	stool	control	adult	SWE	no	155592346	15229693403	20	101	Valentina_Giunchiglia,Paolo_Manghi,Marisa_Metzger	ERR636373
TRAVELRES41_42	stool	control	adult	SWE	no	199797130	19447906553	20	101	Valentina_Giunchiglia,Paolo_Manghi,Marisa_Metzger	ERR636389
TRAVELRES43_44	stool	control	adult	SWE	no	131473024	12672897359	20	101	Valentina_Giunchiglia,Paolo_Manghi,Marisa_Metzger	ERR636391
TRAVELRES45_46	stool	control	adult	SWE	no	234713530	20835897670	20	95	Valentina_Giunchiglia,Paolo_Manghi,Marisa_Metzger	ERR636393
TRAVELRES55_56	stool	control	adult	SWE	no	221683292	21118084967	20	101	Valentina_Giunchiglia,Paolo_Manghi,Marisa_Metzger	ERR636403
TRAVELRES7_8	stool	control	adult	SWE	no	201010060	19668768810	20	101	Valentina_Giunchiglia,Paolo_Manghi,Marisa_Metzger	ERR636355
TRAVELRES11_12	stool	control	adult	SWE	no	168352376	16464434245	20	101	Valentina_Giunchiglia,Paolo_Manghi,Marisa_Metzger	ERR636359
TRAVELRES15_16	stool	control	adult	SWE	no	195145886	18995101764	20	101	Valentina_Giunchiglia,Paolo_Manghi,Marisa_Metzger	ERR636363
TRAVELRES29_30	stool	control	adult	SWE	no	222913068	21692484530	20	101	Valentina_Giunchiglia,Paolo_Manghi,Marisa_Metzger	ERR636377
TRAVELRES31_32	stool	control	adult	SWE	no	204235228	19939405416	20	101	Valentina_Giunchiglia,Paolo_Manghi,Marisa_Metzger	ERR636379
TRAVELRES33_34	stool	control	adult	SWE	no	197507338	19096586076	20	101	Valentina_Giunchiglia,Paolo_Manghi,Marisa_Metzger	ERR636381
TRAVELRES61_62	stool	control	adult	SWE	no	222599268	21567769804	20	101	Valentina_Giunchiglia,Paolo_Manghi,Marisa_Metzger	ERR636409
TRAVELRES9_10	stool	control	adult	SWE	no	194849272	17894972941	20	95	Valentina_Giunchiglia,Paolo_Manghi,Marisa_Metzger	ERR636357
TRAVELRES53_54	stool	control	adult	SWE	no	337157882	31006092018	20	101	Valentina_Giunchiglia,Paolo_Manghi,Marisa_Metzger	ERR636401
TRAVELRES49_50	stool	control	adult	SWE	no	150534486	13587167167	20	95	Valentina_Giunchiglia,Paolo_Manghi,Marisa_Metzger	ERR636397
TRAVELRES51_52	stool	control	adult	SWE	no	182053822	16772473657	20	101	Valentina_Giunchiglia,Paolo_Manghi,Marisa_Metzger	ERR636399
TRAVELRES68_69	stool	control	adult	SWE	no	221068190	20693416103	20	101	Valentina_Giunchiglia,Paolo_Manghi,Marisa_Metzger	ERR636417
DEU1	stool	control	adult	DEU	no	60617950	5229445373	45	90	Paolo_Manghi;Valentina_Giunchiglia;Marisa_Metzger	ERR1728869;ERR1728868;ERR1728867;ERR1728866
DEU2	stool	control	adult	DEU	no	70090321	6282132824	45	93	Paolo_Manghi;Valentina_Giunchiglia;Marisa_Metzger	ERR1729337;ERR1729336;ERR1729335;ERR1729334;ERR1728215;ERR1728214;ERR1728213;ERR1728212
DEU3	stool	control	adult	DEU	no	65787246	5742792123	45	90	Paolo_Manghi;Valentina_Giunchiglia;Marisa_Metzger	ERR1728512;ERR1728511;ERR1728510;ERR1728509
DEU4	stool	control	adult	DEU	no	76000851	6603502543	45	90	Paolo_Manghi;Valentina_Giunchiglia;Marisa_Metzger	ERR1728779;ERR1728778;ERR1728777;ERR1728776
DEU5	stool	control	adult	DEU	no	52365888	4644224435	45	91	Paolo_Manghi;Valentina_Giunchiglia;Marisa_Metzger	ERR1728631;ERR1728630;ERR1728629;ERR1728628
DEU6	stool	control	adult	DEU	no	62802163	5452443266	45	90	Paolo_Manghi;Valentina_Giunchiglia;Marisa_Metzger	ERR1729203;ERR1729202;ERR1729201;ERR1729200;ERR1728081;ERR1728080;ERR1728079;ERR1728078
DEU7	stool	control	adult	DEU	no	69870373	5944219445	45	89	Paolo_Manghi;Valentina_Giunchiglia;Marisa_Metzger	ERR1729379;ERR1729378;ERR1729377;ERR1729376;ERR1728257;ERR1728256;ERR1728255;ERR1728254
DEU8	stool	control	adult	DEU	no	42583262	3656106520	45	90	Paolo_Manghi;Valentina_Giunchiglia;Marisa_Metzger	ERR1728941;ERR1728940;ERR1728939;ERR1728938
DEU12	stool	control	adult	DEU	no	75253007	6916972902	45	96	Paolo_Manghi;Valentina_Giunchiglia;Marisa_Metzger	ERR1728659;ERR1728658;ERR1728657;ERR1728656
DEU13	stool	control	adult	DEU	no	44030558	3613187426	45	88	Paolo_Manghi;Valentina_Giunchiglia;Marisa_Metzger	ERR1728592;ERR1728591;ERR1728590;ERR1728589;ERR1728588
DEU14	stool	control	adult	DEU	no	67112234	5729388396	45	90	Paolo_Manghi;Valentina_Giunchiglia;Marisa_Metzger	ERR1728743;ERR1728742;ERR1728741;ERR1728740
DEU18	stool	control	adult	DEU	no	144169338	12581995774	45	91	Paolo_Manghi;Valentina_Giunchiglia;Marisa_Metzger	ERR1729182;ERR1729181;ERR1729180;ERR1728060;ERR1728059;ERR1728058
DEU19	stool	control	adult	DEU	no	59667512	5187101199	45	90	Paolo_Manghi;Valentina_Giunchiglia;Marisa_Metzger	ERR1729439;ERR1729438;ERR1729437;ERR1729436;ERR1728317;ERR1728316;ERR1728315;ERR1728314
DEU22	stool	control	adult	DEU	no	72683691	6197694091	45	89	Paolo_Manghi;Valentina_Giunchiglia;Marisa_Metzger	ERR1728905;ERR1728904;ERR1728903;ERR1728902
DEU23	stool	control	adult	DEU	no	56665298	4905548954	45	90	Paolo_Manghi;Valentina_Giunchiglia;Marisa_Metzger	ERR1728793;ERR1728792;ERR1728791;ERR1728790
DEU25	stool	control	adult	DEU	no	60578065	5195755624	45	89	Paolo_Manghi;Valentina_Giunchiglia;Marisa_Metzger	ERR1729069;ERR1729068;ERR1729067;ERR1729066
DEU26	stool	control	adult	DEU	no	125183552	10904274026	45	91	Paolo_Manghi;Valentina_Giunchiglia;Marisa_Metzger	ERR1728603;ERR1728602;ERR1728601
DEU27	stool	control	adult	DEU	no	54696829	4620059104	45	90	Paolo_Manghi;Valentina_Giunchiglia;Marisa_Metzger	ERR1728496;ERR1728495;ERR1728494;ERR1728493
DEU28	stool	control	adult	DEU	no	64567295	5453259842	45	90	Paolo_Manghi;Valentina_Giunchiglia;Marisa_Metzger	ERR1729288;ERR1729287;ERR1729286;ERR1729285;ERR1728166;ERR1728165;ERR1728164;ERR1728163
DEU29	stool	control	adult	DEU	no	53991296	4587823432	45	90	Paolo_Manghi;Valentina_Giunchiglia;Marisa_Metzger	ERR1728468;ERR1728467;ERR1728466;ERR1728465
DEU30	stool	control	adult	DEU	no	53476225	4690915686	45	93	Paolo_Manghi;Valentina_Giunchiglia;Marisa_Metzger	ERR1728619;ERR1728618;ERR1728617;ERR1728616
DEU31	stool	control	adult	DEU	no	72174670	6063278999	45	90	Paolo_Manghi;Valentina_Giunchiglia;Marisa_Metzger	ERR1729113;ERR1729112;ERR1729111;ERR1729110
KAZ1	stool	control	adult	KAZ	yes	64042204	5521248701	45	92	Paolo_Manghi;Valentina_Giunchiglia;Marisa_Metzger	ERR1728788;ERR1728787;ERR1728786;ERR1728785
KAZ2	stool	control	adult	KAZ	yes	77659790	6740291285	45	95	Paolo_Manghi;Valentina_Giunchiglia;Marisa_Metzger	ERR1728969;ERR1728968;ERR1728967;ERR1728966
KAZ3	stool	control	adult	KAZ	yes	65200086	5631609518	45	93	Paolo_Manghi;Valentina_Giunchiglia;Marisa_Metzger	ERR1729522;ERR1729521;ERR1729520;ERR1729519;ERR1728400;ERR1728399;ERR1728398;ERR1728397
KAZ4	stool	control	adult	KAZ	yes	68891341	6062553527	45	93	Paolo_Manghi;Valentina_Giunchiglia;Marisa_Metzger	ERR1729207;ERR1729206;ERR1729205;ERR1729204;ERR1728085;ERR1728084;ERR1728083;ERR1728082
KAZ5	stool	control	adult	KAZ	yes	82434640	8405433577	45	112	Paolo_Manghi;Valentina_Giunchiglia;Marisa_Metzger	ERR1729321;ERR1729320;ERR1729319;ERR1729318;ERR1728199;ERR1728198;ERR1728197;ERR1728196
KAZ6	stool	control	adult	KAZ	yes	63241657	5308584712	45	97	Paolo_Manghi;Valentina_Giunchiglia;Marisa_Metzger	ERR1729247;ERR1729246;ERR1729245;ERR1729244;ERR1728125;ERR1728124;ERR1728123;ERR1728122
KAZ7	stool	control	adult	KAZ	yes	90902363	7756611666	45	92	Paolo_Manghi;Valentina_Giunchiglia;Marisa_Metzger	ERR1728408;ERR1728407;ERR1728406;ERR1728405
KAZ8	stool	control	adult	KAZ	yes	60285441	5029670619	45	90	Paolo_Manghi;Valentina_Giunchiglia;Marisa_Metzger	ERR1729395;ERR1729394;ERR1729393;ERR1729392;ERR1728273;ERR1728272;ERR1728271;ERR1728270
KAZ9	stool	control	adult	KAZ	yes	50171025	4296572791	45	92	Paolo_Manghi;Valentina_Giunchiglia;Marisa_Metzger	ERR1729077;ERR1729076;ERR1729075;ERR1729074
KAZ10	stool	control	adult	KAZ	yes	69765547	6002453648	45	94	Paolo_Manghi;Valentina_Giunchiglia;Marisa_Metzger	ERR1729223;ERR1729222;ERR1729221;ERR1729220;ERR1728101;ERR1728100;ERR1728099;ERR1728098
KAZ11	stool	control	adult	KAZ	yes	57279262	4875543819	45	92	Paolo_Manghi;Valentina_Giunchiglia;Marisa_Metzger	ERR1728667;ERR1728666;ERR1728665;ERR1728664
KAZ12	stool	control	adult	KAZ	yes	71972888	6162619800	45	92	Paolo_Manghi;Valentina_Giunchiglia;Marisa_Metzger	ERR1729061;ERR1729060;ERR1729059;ERR1729058
KAZ13	stool	control	adult	KAZ	yes	65019084	5567257690	45	93	Paolo_Manghi;Valentina_Giunchiglia;Marisa_Metzger	ERR1728989;ERR1728988;ERR1728987;ERR1728986
KAZ14	stool	control	adult	KAZ	yes	64542851	5700020770	45	93	Paolo_Manghi;Valentina_Giunchiglia;Marisa_Metzger	ERR1728715;ERR1728714;ERR1728713;ERR1728712
KAZ15	stool	control	adult	KAZ	yes	56131508	4868640208	45	93	Paolo_Manghi;Valentina_Giunchiglia;Marisa_Metzger	ERR1728763;ERR1728762;ERR1728761;ERR1728760
KAZ16	stool	control	adult	KAZ	yes	20012028	1756632369	45	96	Paolo_Manghi;Valentina_Giunchiglia;Marisa_Metzger	ERR1728771;ERR1728770;ERR1728769;ERR1728768
KAZ17	stool	control	adult	KAZ	yes	79260947	6829477598	45	92	Paolo_Manghi;Valentina_Giunchiglia;Marisa_Metzger	ERR1729175;ERR1729174;ERR1729173;ERR1729172;ERR1728053;ERR1728052;ERR1728051;ERR1728050
KAZ18	stool	control	adult	KAZ	yes	43770391	3652178564	45	92	Paolo_Manghi;Valentina_Giunchiglia;Marisa_Metzger	ERR1729121;ERR1729120;ERR1729119;ERR1729118
KAZ19	stool	control	adult	KAZ	yes	69216850	5928089383	45	92	Paolo_Manghi;Valentina_Giunchiglia;Marisa_Metzger	ERR1728703;ERR1728702;ERR1728701;ERR1728700
KAZ20	stool	control	adult	KAZ	yes	73008150	6210991970	45	92	Paolo_Manghi;Valentina_Giunchiglia;Marisa_Metzger	ERR1728627;ERR1728626;ERR1728625;ERR1728624
KAZ21	stool	control	adult	KAZ	yes	61553350	5250192333	45	93	Paolo_Manghi;Valentina_Giunchiglia;Marisa_Metzger	ERR1728444;ERR1728443;ERR1728442;ERR1728441
KAZ22	stool	control	adult	KAZ	yes	63538225	5645912375	45	92	Paolo_Manghi;Valentina_Giunchiglia;Marisa_Metzger	ERR1729137;ERR1729136;ERR1729135;ERR1729134
KAZ23	stool	control	adult	KAZ	yes	59295643	5231046371	45	93	Paolo_Manghi;Valentina_Giunchiglia;Marisa_Metzger	ERR1729021;ERR1729020;ERR1729019;ERR1729018
KAZ24	stool	control	adult	KAZ	yes	79008831	7958927875	45	109	Paolo_Manghi;Valentina_Giunchiglia;Marisa_Metzger	ERR1728897;ERR1728896;ERR1728895;ERR1728894
KAZ25	stool	control	adult	KAZ	yes	68879528	6073833378	45	93	Paolo_Manghi;Valentina_Giunchiglia;Marisa_Metzger	ERR1728432;ERR1728431;ERR1728430;ERR1728429
KAZ26	stool	control	adult	KAZ	yes	68006761	5805899945	45	92	Paolo_Manghi;Valentina_Giunchiglia;Marisa_Metzger	ERR1728751;ERR1728750;ERR1728749;ERR1728748
KAZ27	stool	control	adult	KAZ	yes	65950425	5760314847	45	93	Paolo_Manghi;Valentina_Giunchiglia;Marisa_Metzger	ERR1729387;ERR1729386;ERR1729385;ERR1729384;ERR1728265;ERR1728264;ERR1728263;ERR1728262
KAZ28	stool	control	adult	KAZ	yes	59964304	5006680820	45	90	Paolo_Manghi;Valentina_Giunchiglia;Marisa_Metzger	ERR1728977;ERR1728976;ERR1728975;ERR1728974
KAZ29	stool	control	adult	KAZ	yes	76132179	6564071176	45	92	Paolo_Manghi;Valentina_Giunchiglia;Marisa_Metzger	ERR1728663;ERR1728662;ERR1728661;ERR1728660
KAZ30	stool	control	adult	KAZ	yes	61022620	5271590992	45	93	Paolo_Manghi;Valentina_Giunchiglia;Marisa_Metzger	ERR1729329;ERR1729328;ERR1729327;ERR1729326;ERR1728207;ERR1728206;ERR1728205;ERR1728204
KAZ31	stool	control	adult	KAZ	yes	65692216	5796102815	45	94	Paolo_Manghi;Valentina_Giunchiglia;Marisa_Metzger	ERR1729305;ERR1729304;ERR1729303;ERR1729302;ERR1728183;ERR1728182;ERR1728181;ERR1728180
KAZ33	stool	control	adult	KAZ	yes	74614648	6494092097	45	93	Paolo_Manghi;Valentina_Giunchiglia;Marisa_Metzger	ERR1729045;ERR1729044;ERR1729043;ERR1729042
KAZ34	stool	control	adult	KAZ	yes	66840332	5846558279	45	93	Paolo_Manghi;Valentina_Giunchiglia;Marisa_Metzger	ERR1729419;ERR1729418;ERR1729417;ERR1729416;ERR1728297;ERR1728296;ERR1728295;ERR1728294
KAZ35	stool	control	adult	KAZ	yes	63945386	5290232355	45	90	Paolo_Manghi;Valentina_Giunchiglia;Marisa_Metzger	ERR1729053;ERR1729052;ERR1729051;ERR1729050
KAZ36	stool	control	adult	KAZ	yes	66344417	5575274283	45	90	Paolo_Manghi;Valentina_Giunchiglia;Marisa_Metzger	ERR1728452;ERR1728451;ERR1728450;ERR1728449
KAZ37	stool	control	adult	KAZ	yes	62124989	5468422837	45	94	Paolo_Manghi;Valentina_Giunchiglia;Marisa_Metzger	ERR1728759;ERR1728758;ERR1728757;ERR1728756
KAZ38	stool	control	adult	KAZ	yes	67572924	5853117894	45	93	Paolo_Manghi;Valentina_Giunchiglia;Marisa_Metzger	ERR1729073;ERR1729072;ERR1729071;ERR1729070
KAZ39	stool	control	adult	KAZ	yes	61391791	5363626742	45	94	Paolo_Manghi;Valentina_Giunchiglia;Marisa_Metzger	ERR1729518;ERR1729517;ERR1729516;ERR1729515;ERR1728396;ERR1728395;ERR1728394;ERR1728393
KAZ40	stool	control	adult	KAZ	yes	70069516	6193604022	45	93	Paolo_Manghi;Valentina_Giunchiglia;Marisa_Metzger	ERR1728524;ERR1728523;ERR1728522;ERR1728521
KAZ41	stool	control	adult	KAZ	yes	57453695	4979133683	45	93	Paolo_Manghi;Valentina_Giunchiglia;Marisa_Metzger	ERR1729391;ERR1729390;ERR1729389;ERR1729388;ERR1728269;ERR1728268;ERR1728267;ERR1728266
KAZ42	stool	control	adult	KAZ	yes	58387979	4998473112	45	91	Paolo_Manghi;Valentina_Giunchiglia;Marisa_Metzger	ERR1729034;ERR1729033;ERR1729032;ERR1729031
KAZ43	stool	control	adult	KAZ	yes	52698876	4526043973	45	92	Paolo_Manghi;Valentina_Giunchiglia;Marisa_Metzger	ERR1729081;ERR1729080;ERR1729079;ERR1729078
KAZ44	stool	control	adult	KAZ	yes	56206151	4724458013	45	90	Paolo_Manghi;Valentina_Giunchiglia;Marisa_Metzger	ERR1729514;ERR1729513;ERR1729512;ERR1729511;ERR1728392;ERR1728391;ERR1728390;ERR1728389
KAZ45	stool	control	adult	KAZ	yes	48986572	4228502013	45	95	Paolo_Manghi;Valentina_Giunchiglia;Marisa_Metzger	ERR1728727;ERR1728726;ERR1728725;ERR1728724
KAZ46	stool	control	adult	KAZ	yes	70012922	6225547194	45	92	Paolo_Manghi;Valentina_Giunchiglia;Marisa_Metzger	ERR1729149;ERR1729148;ERR1729147;ERR1729146;ERR1728027;ERR1728026;ERR1728025;ERR1728024
KAZ47	stool	control	adult	KAZ	yes	70363770	5848310547	45	91	Paolo_Manghi;Valentina_Giunchiglia;Marisa_Metzger	ERR1728683;ERR1728682;ERR1728681;ERR1728680
KAZ48	stool	control	adult	KAZ	yes	68097146	5674250001	45	91	Paolo_Manghi;Valentina_Giunchiglia;Marisa_Metzger	ERR1728615;ERR1728614;ERR1728613;ERR1728612
KAZ49	stool	control	adult	KAZ	yes	76553274	6712237836	45	91	Paolo_Manghi;Valentina_Giunchiglia;Marisa_Metzger	ERR1728639;ERR1728638;ERR1728637;ERR1728636
KAZ50	stool	control	adult	KAZ	yes	82685962	8524651120	45	113	Paolo_Manghi;Valentina_Giunchiglia;Marisa_Metzger	ERR1728993;ERR1728992;ERR1728991;ERR1728990
KAZ51	stool	control	adult	KAZ	yes	74499265	6587812313	45	93	Paolo_Manghi;Valentina_Giunchiglia;Marisa_Metzger	ERR1729129;ERR1729128;ERR1729127;ERR1729126
KAZ52	stool	control	adult	KAZ	yes	40890056	3584271750	45	96	Paolo_Manghi;Valentina_Giunchiglia;Marisa_Metzger	ERR1729013;ERR1729012;ERR1729011;ERR1729010
KAZ53	stool	control	adult	KAZ	yes	72335333	6082889488	45	92	Paolo_Manghi;Valentina_Giunchiglia;Marisa_Metzger	ERR1729427;ERR1729426;ERR1729425;ERR1729424;ERR1728305;ERR1728304;ERR1728303;ERR1728302
KAZ54	stool	control	adult	KAZ	yes	68317431	5697591349	45	90	Paolo_Manghi;Valentina_Giunchiglia;Marisa_Metzger	ERR1729259;ERR1729258;ERR1729257;ERR1729256;ERR1728137;ERR1728136;ERR1728135;ERR1728134
KAZ55	stool	control	adult	KAZ	yes	64683112	5522290564	45	90	Paolo_Manghi;Valentina_Giunchiglia;Marisa_Metzger	ERR1729219;ERR1729218;ERR1729217;ERR1729216;ERR1728097;ERR1728096;ERR1728095;ERR1728094
KAZ57	stool	control	adult	KAZ	yes	63616875	5777559932	45	96	Paolo_Manghi;Valentina_Giunchiglia;Marisa_Metzger	ERR1728420;ERR1728419;ERR1728418;ERR1728417
KAZ58	stool	control	adult	KAZ	yes	41500942	3429687066	45	89	Paolo_Manghi;Valentina_Giunchiglia;Marisa_Metzger	ERR1728805
KAZ59	stool	control	adult	KAZ	yes	90750031	8165443837	45	93	Paolo_Manghi;Valentina_Giunchiglia;Marisa_Metzger	ERR1728853;ERR1728852;ERR1728851;ERR1728850
KAZ60	stool	control	adult	KAZ	yes	87493022	9103616354	45	114	Paolo_Manghi;Valentina_Giunchiglia;Marisa_Metzger	ERR1729359;ERR1729358;ERR1729357;ERR1729356;ERR1728237;ERR1728236;ERR1728235;ERR1728234
KAZ61	stool	control	adult	KAZ	yes	80585582	6970501893	45	93	Paolo_Manghi;Valentina_Giunchiglia;Marisa_Metzger	ERR1728492;ERR1728491;ERR1728490;ERR1728489
KAZ62	stool	control	adult	KAZ	yes	79419677	7017321700	45	92	Paolo_Manghi;Valentina_Giunchiglia;Marisa_Metzger	ERR1728583;ERR1728582;ERR1728581;ERR1728580
KAZ63	stool	control	adult	KAZ	yes	59003361	5245602290	45	93	Paolo_Manghi;Valentina_Giunchiglia;Marisa_Metzger	ERR1728476;ERR1728475;ERR1728474;ERR1728473
KAZ64	stool	control	adult	KAZ	yes	73882231	7216566298	45	114	Paolo_Manghi;Valentina_Giunchiglia;Marisa_Metzger	ERR1728945;ERR1728944;ERR1728943;ERR1728942
KAZ65	stool	control	adult	KAZ	yes	66455843	5645144837	45	90	Paolo_Manghi;Valentina_Giunchiglia;Marisa_Metzger	ERR1728813;ERR1728812;ERR1728811;ERR1728810
KAZ66	stool	control	adult	KAZ	yes	66967457	5658108306	45	94	Paolo_Manghi;Valentina_Giunchiglia;Marisa_Metzger	ERR1728949;ERR1728948;ERR1728947;ERR1728946
KAZ67	stool	control	adult	KAZ	yes	61886309	5190092615	45	90	Paolo_Manghi;Valentina_Giunchiglia;Marisa_Metzger	ERR1729317;ERR1729316;ERR1729315;ERR1729314;ERR1728195;ERR1728194;ERR1728193;ERR1728192
KAZ68	stool	control	adult	KAZ	yes	62926578	5377466955	45	90	Paolo_Manghi;Valentina_Giunchiglia;Marisa_Metzger	ERR1728833;ERR1728832;ERR1728831;ERR1728830
KAZ69	stool	control	adult	KAZ	yes	58587412	4941999127	45	90	Paolo_Manghi;Valentina_Giunchiglia;Marisa_Metzger	ERR1728809;ERR1728808;ERR1728807;ERR1728806
KAZ70	stool	control	adult	KAZ	yes	70986845	6150016086	45	91	Paolo_Manghi;Valentina_Giunchiglia;Marisa_Metzger	ERR1729109;ERR1729108;ERR1729107;ERR1729106
KAZ71	stool	control	adult	KAZ	yes	57441464	4861873668	45	90	Paolo_Manghi;Valentina_Giunchiglia;Marisa_Metzger	ERR1729085;ERR1729084;ERR1729083;ERR1729082
KAZ72	stool	control	adult	KAZ	yes	58477398	5004040805	45	90	Paolo_Manghi;Valentina_Giunchiglia;Marisa_Metzger	ERR1728575;ERR1728574;ERR1728573;ERR1728572
KAZ73	stool	control	adult	KAZ	yes	87417525	8884407228	45	113	Paolo_Manghi;Valentina_Giunchiglia;Marisa_Metzger	ERR1728997;ERR1728996;ERR1728995;ERR1728994
KAZ74	stool	control	adult	KAZ	yes	55538932	4672997091	45	90	Paolo_Manghi;Valentina_Giunchiglia;Marisa_Metzger	ERR1729333;ERR1729332;ERR1729331;ERR1729330;ERR1728211;ERR1728210;ERR1728209;ERR1728208
KAZ75	stool	control	adult	KAZ	yes	56615113	5839629866	45	116	Paolo_Manghi;Valentina_Giunchiglia;Marisa_Metzger	ERR1728520;ERR1728519;ERR1728518;ERR1728517
KAZ76	stool	control	adult	KAZ	yes	72389919	6265701094	45	92	Paolo_Manghi;Valentina_Giunchiglia;Marisa_Metzger	ERR1729355;ERR1729354;ERR1729353;ERR1729352;ERR1728233;ERR1728232;ERR1728231;ERR1728230
KAZ77	stool	control	adult	KAZ	yes	62631642	5450544818	45	93	Paolo_Manghi;Valentina_Giunchiglia;Marisa_Metzger	ERR1729171;ERR1729170;ERR1729169;ERR1729168;ERR1728049;ERR1728048;ERR1728047;ERR1728046
KAZ78	stool	control	adult	KAZ	yes	58426748	4752504792	45	89	Paolo_Manghi;Valentina_Giunchiglia;Marisa_Metzger	ERR1728865;ERR1728864;ERR1728863;ERR1728862
KAZ79	stool	control	adult	KAZ	yes	75981024	6692990139	45	94	Paolo_Manghi;Valentina_Giunchiglia;Marisa_Metzger	ERR1728913;ERR1728912;ERR1728911;ERR1728910
KAZ80	stool	control	adult	KAZ	yes	53394613	4624799421	45	93	Paolo_Manghi;Valentina_Giunchiglia;Marisa_Metzger	ERR1729345;ERR1729344;ERR1729343;ERR1729342;ERR1728223;ERR1728222;ERR1728221;ERR1728220
KAZ81	stool	control	adult	KAZ	yes	68087313	5715755437	45	92	Paolo_Manghi;Valentina_Giunchiglia;Marisa_Metzger	ERR1728885;ERR1728884;ERR1728883;ERR1728882
KAZ82	stool	control	adult	KAZ	yes	71304139	6162234139	45	93	Paolo_Manghi;Valentina_Giunchiglia;Marisa_Metzger	ERR1728881;ERR1728880;ERR1728879;ERR1728878
KAZ83	stool	control	adult	KAZ	yes	81210128	7121542647	45	93	Paolo_Manghi;Valentina_Giunchiglia;Marisa_Metzger	ERR1728440;ERR1728439;ERR1728438;ERR1728437
KAZ84	stool	control	adult	KAZ	yes	61880572	5360426540	45	93	Paolo_Manghi;Valentina_Giunchiglia;Marisa_Metzger	ERR1729309;ERR1729308;ERR1729307;ERR1729306;ERR1728187;ERR1728186;ERR1728185;ERR1728184
KAZ85	stool	control	adult	KAZ	yes	64174469	5532233415	45	92	Paolo_Manghi;Valentina_Giunchiglia;Marisa_Metzger	ERR1729367;ERR1729366;ERR1729365;ERR1729364;ERR1728245;ERR1728244;ERR1728243;ERR1728242
KAZ86	stool	control	adult	KAZ	yes	57257323	4932247212	45	93	Paolo_Manghi;Valentina_Giunchiglia;Marisa_Metzger	ERR1729057;ERR1729056;ERR1729055;ERR1729054
LD-Run2-37	stool	control	adult	BGD	no	5122842	512284200	100	100	Paolo_Manghi,Marisa_Metzger	ERR866609
LD-Run2-36	stool	control	adult	BGD	no	4061272	406127200	100	100	Paolo_Manghi,Marisa_Metzger	ERR866608
LD-Run2-33	stool	control	adult	BGD	no	2885242	288524200	100	100	Paolo_Manghi,Marisa_Metzger	ERR866605
LD-Run2-32	stool	control	adult	BGD	no	5589290	558929000	100	100	Paolo_Manghi,Marisa_Metzger	ERR866604
LD-Run2-31	stool	control	adult	BGD	no	5364	536400	100	100	Paolo_Manghi,Marisa_Metzger	ERR866603
LD-Run2-30	stool	control	adult	BGD	no	419516	41951600	100	100	Paolo_Manghi,Marisa_Metzger	ERR866602
LD-Run2-28	stool	control	adult	BGD	no	5535300	553530000	100	100	Paolo_Manghi,Marisa_Metzger	ERR866600
LD-Run2-27	stool	control	adult	BGD	no	3342328	334232800	100	100	Paolo_Manghi,Marisa_Metzger	ERR866599
LD-Run2-26	stool	control	adult	BGD	no	6084222	608422200	100	100	Paolo_Manghi,Marisa_Metzger	ERR866598
LD-Run2-25	stool	control	adult	BGD	no	6332566	633256600	100	100	Paolo_Manghi,Marisa_Metzger	ERR866597
LD-Run2-24	stool	control	adult	BGD	no	1863762	186376200	100	100	Paolo_Manghi,Marisa_Metzger	ERR866596
LD-Run2-21	stool	control	adult	BGD	no	7476226	747622600	100	100	Paolo_Manghi,Marisa_Metzger	ERR866593
LD-Run2-18	stool	control	adult	BGD	no	7824436	782443600	100	100	Paolo_Manghi,Marisa_Metzger	ERR866590
LD-Run2-16	stool	control	adult	BGD	no	6278356	627835600	100	100	Paolo_Manghi,Marisa_Metzger	ERR866588
LD-Run2-15	stool	control	adult	BGD	no	565386	56538600	100	100	Paolo_Manghi,Marisa_Metzger	ERR866587
LD-Run2-13	stool	control	adult	BGD	no	7061554	706155400	100	100	Paolo_Manghi,Marisa_Metzger	ERR866585
LD-Run2-10	stool	control	adult	BGD	no	165524	16552400	100	100	Paolo_Manghi,Marisa_Metzger	ERR866582
LD-Run2-09	stool	control	adult	BGD	no	1479298	147929800	100	100	Paolo_Manghi,Marisa_Metzger	ERR866581
LD-Run2-08	stool	control	adult	BGD	no	10115004	1011500400	100	100	Paolo_Manghi,Marisa_Metzger	ERR866580
LD-Run2-07	stool	control	adult	BGD	no	2346956	234695600	100	100	Paolo_Manghi,Marisa_Metzger	ERR866579
LD-Run2-06	stool	control	adult	BGD	no	7999954	799995400	100	100	Paolo_Manghi,Marisa_Metzger	ERR866578
LD-Run2-05	stool	control	adult	BGD	no	8851060	885106000	100	100	Paolo_Manghi,Marisa_Metzger	ERR866577
LD-Run2-04	stool	control	adult	BGD	no	6830418	683041800	100	100	Paolo_Manghi,Marisa_Metzger	ERR866576
LD-Run2-03	stool	control	adult	BGD	no	188568	18856800	100	100	Paolo_Manghi,Marisa_Metzger	ERR866575
LD-Run2-02	stool	control	adult	BGD	no	5377646	537764600	100	100	Paolo_Manghi,Marisa_Metzger	ERR866574
LD-Run2-01	stool	control	adult	BGD	no	1060510	106051000	100	100	Paolo_Manghi,Marisa_Metzger	ERR866573
LD-Run1-12	stool	control	adult	BGD	no	17342424	1734242400	100	100	Paolo_Manghi,Marisa_Metzger	ERR866572
LD-Run1-11	stool	control	adult	BGD	no	37282246	3728224600	100	100	Paolo_Manghi,Marisa_Metzger	ERR866571
LD-Run1-10	stool	control	adult	BGD	no	3773456	377345600	100	100	Paolo_Manghi,Marisa_Metzger	ERR866570
LD-Run1-09	stool	control	adult	BGD	no	26518122	2651812200	100	100	Paolo_Manghi,Marisa_Metzger	ERR866569
LD-Run1-08	stool	control	adult	BGD	no	25128700	2512870000	100	100	Paolo_Manghi,Marisa_Metzger	ERR866568
LD-Run1-07	stool	control	adult	BGD	no	17262888	1726288800	100	100	Paolo_Manghi,Marisa_Metzger	ERR866567
LD-Run1-06	stool	control	adult	BGD	no	30881914	3088191400	100	100	Paolo_Manghi,Marisa_Metzger	ERR866566
LD-Run1-05	stool	control	adult	BGD	no	23528790	2352879000	100	100	Paolo_Manghi,Marisa_Metzger	ERR866565
DHAK_HAK	stool	control	adult	IND	no	10655514	1344200520	32	150	Giacomo_DAmato	SRR5898908
DHAK_HAJ	stool	control	adult	IND	no	6171104	773772009	32	150	Giacomo_DAmato	SRR5898909
DHAK_HAI	stool	control	adult	IND	no	17519102	2142440783	35	149	Giacomo_DAmato	SRR5898910
DHAK_HAH	stool	control	adult	IND	no	10271966	1316013844	32	150	Giacomo_DAmato	SRR5898911
DHAK_HAG	stool	control	adult	IND	no	8105478	1036575018	32	150	Giacomo_DAmato	SRR5898912
DHAK_HAF	stool	control	adult	IND	no	10274980	1286730974	32	150	Giacomo_DAmato	SRR5898913
DHAK_HAE	stool	control	adult	IND	no	12550928	1545640695	32	149	Giacomo_DAmato	SRR5898914
DHAK_HAD	stool	control	adult	IND	no	14131842	1805641762	32	150	Giacomo_DAmato	SRR5898915
DHAK_HAC	stool	control	adult	IND	no	11932130	1544836274	32	150	Giacomo_DAmato	SRR5898916
DHAK_HAB	stool	control	adult	IND	no	10602732	1387130399	32	150	Giacomo_DAmato	SRR5898917
DHAK_HAV	stool	control	adult	IND	no	5430416	673918005	35	149	Giacomo_DAmato	SRR5898918
DHAK_HAX	stool	control	adult	IND	no	6802474	928540586	35	150	Giacomo_DAmato	SRR5898919
DHAK_HAL	stool	control	adult	IND	no	9271322	1203927125	35	150	Giacomo_DAmato	SRR5898920
DHAK_HAM	stool	control	adult	IND	no	12979624	1688320620	35	150	Giacomo_DAmato	SRR5898921
DHAK_HAN	stool	control	adult	IND	no	13145190	1696663348	35	150	Giacomo_DAmato	SRR5898922
DHAK_HAO	stool	control	adult	IND	no	16932172	2103248766	35	150	Giacomo_DAmato	SRR5898923
DHAK_HAP	stool	control	adult	IND	no	12355776	1610417458	35	150	Giacomo_DAmato	SRR5898924
DHAK_HAR	stool	control	adult	IND	no	10185816	1327594148	35	150	Giacomo_DAmato	SRR5898925
DHAK_HAT	stool	control	adult	IND	no	5952458	802869306	35	150	Giacomo_DAmato	SRR5898926
DHAK_HAU	stool	control	adult	IND	no	6514780	882772000	35	150	Giacomo_DAmato	SRR5898927
DHAK_HA	stool	control	adult	IND	no	11001478	1400366558	32	150	Giacomo_DAmato	SRR5898946
DHAK_HAA	stool	control	adult	IND	no	10597680	1374274716	32	150	Giacomo_DAmato	SRR5898947
DHAK_HDF	stool	control	adult	IND	no	7376354	1037368291	35	151	Giacomo_DAmato	SRR5898948
DHAK_HDE	stool	control	adult	IND	no	9890792	1348133665	35	150	Giacomo_DAmato	SRR5898949
DHAK_HDB	stool	control	adult	IND	no	4717922	668018094	35	151	Giacomo_DAmato	SRR5898950
DHAK_HDA	stool	control	adult	IND	no	7599244	1035278491	35	150	Giacomo_DAmato	SRR5898951
DHAK_HDD	stool	control	adult	IND	no	5755054	790582176	35	150	Giacomo_DAmato	SRR5898952
DHAK_HDC	stool	control	adult	IND	no	11899314	1605014657	35	150	Giacomo_DAmato	SRR5898953
DHAK_HCY	stool	control	adult	IND	no	5247522	742418100	35	151	Giacomo_DAmato	SRR5898954
DHAK_HCW	stool	control	adult	IND	no	6845686	942562745	35	150	Giacomo_DAmato	SRR5898955
DHAK_HD	stool	control	adult	IND	no	12388600	1538114053	32	150	Giacomo_DAmato	SRR5898956
DHAK_HCZ	stool	control	adult	IND	no	7865304	1081366956	35	150	Giacomo_DAmato	SRR5898957
DHAK_HCD	stool	control	adult	IND	no	9520588	1270682023	35	150	Giacomo_DAmato	SRR5898958
DHAK_HCB	stool	control	adult	IND	no	4822418	689450736	35	151	Giacomo_DAmato	SRR5898959
DHAK_HCA	stool	control	adult	IND	no	7624918	1087495406	35	151	Giacomo_DAmato	SRR5898960
DHAK_HC	stool	control	adult	IND	no	12460232	1576569058	32	150	Giacomo_DAmato	SRR5898961
DHAK_HCJ	stool	control	adult	IND	no	6775688	928516286	35	150	Giacomo_DAmato	SRR5898962
DHAK_HCI	stool	control	adult	IND	no	7378028	997201311	35	150	Giacomo_DAmato	SRR5898963
DHAK_HCH	stool	control	adult	IND	no	7275712	993896268	35	150	Giacomo_DAmato	SRR5898964
DHAK_HCF	stool	control	adult	IND	no	7922886	1063103990	35	150	Giacomo_DAmato	SRR5898965
DHAK_HCL	stool	control	adult	IND	no	7355758	1016781080	35	150	Giacomo_DAmato	SRR5898966
DHAK_HCK	stool	control	adult	IND	no	9823020	1358498255	35	150	Giacomo_DAmato	SRR5898967
DHAK_HN	stool	control	adult	IND	no	6443596	811581241	32	150	Giacomo_DAmato	SRR5898968
DHAK_HO	stool	control	adult	IND	no	10964664	1430923840	32	150	Giacomo_DAmato	SRR5898969
DHAK_HL	stool	control	adult	IND	no	7907190	983724460	32	150	Giacomo_DAmato	SRR5898970
DHAK_HM	stool	control	adult	IND	no	10346300	1347474530	32	150	Giacomo_DAmato	SRR5898971
DHAK_HJ	stool	control	adult	IND	no	12432498	1575075165	32	150	Giacomo_DAmato	SRR5898972
DHAK_HK	stool	control	adult	IND	no	7491564	954061261	32	150	Giacomo_DAmato	SRR5898973
DHAK_HG	stool	control	adult	IND	no	8561238	1065812419	32	150	Giacomo_DAmato	SRR5898974
DHAK_HE	stool	control	adult	IND	no	8732016	1126014109	32	150	Giacomo_DAmato	SRR5898976
DHAK_HF	stool	control	adult	IND	no	14384716	1862246961	32	150	Giacomo_DAmato	SRR5898977
DHAK_HCU	stool	control	adult	IND	no	11104842	1433920763	35	150	Giacomo_DAmato	SRR5898978
DHAK_HCV	stool	control	adult	IND	no	10996252	1517224723	35	150	Giacomo_DAmato	SRR5898979
DHAK_HCQ	stool	control	adult	IND	no	5635222	793309934	35	150	Giacomo_DAmato	SRR5898980
DHAK_HCR	stool	control	adult	IND	no	6710528	937125039	35	150	Giacomo_DAmato	SRR5898981
DHAK_HCS	stool	control	adult	IND	no	5521326	754584053	35	150	Giacomo_DAmato	SRR5898982
DHAK_HCT	stool	control	adult	IND	no	9651384	1363678978	35	150	Giacomo_DAmato	SRR5898983
DHAK_HCM	stool	control	adult	IND	no	7352590	1010009755	35	150	Giacomo_DAmato	SRR5898984
DHAK_HCN	stool	control	adult	IND	no	10142394	1313430561	35	150	Giacomo_DAmato	SRR5898985
DHAK_HCO	stool	control	adult	IND	no	9242932	1256070078	35	150	Giacomo_DAmato	SRR5898986
DHAK_HBH	stool	control	adult	IND	no	10109830	1366625440	35	150	Giacomo_DAmato	SRR5898988
DHAK_HBG	stool	control	adult	IND	no	7745366	1071915165	35	150	Giacomo_DAmato	SRR5898989
DHAK_HB	stool	control	adult	IND	no	15548666	1934829494	32	150	Giacomo_DAmato	SRR5898990
DHAK_HAZ	stool	control	adult	IND	no	7735790	1036595583	35	150	Giacomo_DAmato	SRR5898991
DHAK_HBB	stool	control	adult	IND	no	7597964	1021345817	35	150	Giacomo_DAmato	SRR5898992
DHAK_HBA	stool	control	adult	IND	no	6518376	859881563	35	150	Giacomo_DAmato	SRR5898993
DHAK_HBD	stool	control	adult	IND	no	9045854	1193418140	35	150	Giacomo_DAmato	SRR5898994
DHAK_HBC	stool	control	adult	IND	no	4826170	670339550	35	151	Giacomo_DAmato	SRR5898995
DHAK_HBF	stool	control	adult	IND	no	6183924	882823784	35	151	Giacomo_DAmato	SRR5898996
DHAK_HBE	stool	control	adult	IND	no	13405694	1753688459	35	150	Giacomo_DAmato	SRR5898997
DHAK_HZ	stool	control	adult	IND	no	9111352	1169300878	32	150	Giacomo_DAmato	SRR5898998
DHAK_HU	stool	control	adult	IND	no	8625518	1119666721	32	150	Giacomo_DAmato	SRR5899000
DHAK_HT	stool	control	adult	IND	no	6749366	874895400	32	150	Giacomo_DAmato	SRR5899001
DHAK_HQ	stool	control	adult	IND	no	15169950	1913868247	32	150	Giacomo_DAmato	SRR5899004
DHAK_HP	stool	control	adult	IND	no	9276878	1156488365	32	150	Giacomo_DAmato	SRR5899005
DHAK_HS	stool	control	adult	IND	no	13442182	1677800044	32	150	Giacomo_DAmato	SRR5899006
DHAK_HR	stool	control	adult	IND	no	8951472	1153088906	32	150	Giacomo_DAmato	SRR5899007
DHAK_HBY	stool	control	adult	IND	no	5296600	744178266	35	151	Giacomo_DAmato	SRR5899008
DHAK_HBZ	stool	control	adult	IND	no	5849870	838823795	35	151	Giacomo_DAmato	SRR5899009
DHAK_HBK	stool	control	adult	IND	no	6014096	835355583	35	151	Giacomo_DAmato	SRR5899010
DHAK_HBL	stool	control	adult	IND	no	7119698	972335134	35	150	Giacomo_DAmato	SRR5899011
DHAK_HBI	stool	control	adult	IND	no	7614366	1059273220	35	150	Giacomo_DAmato	SRR5899012
DHAK_HBJ	stool	control	adult	IND	no	8011734	1093824590	35	150	Giacomo_DAmato	SRR5899013
DHAK_HBV	stool	control	adult	IND	no	7062940	998206462	35	151	Giacomo_DAmato	SRR5899014
DHAK_HBW	stool	control	adult	IND	no	6347852	871897218	35	150	Giacomo_DAmato	SRR5899015
DHAK_HBM	stool	control	adult	IND	no	10155764	1373123414	35	150	Giacomo_DAmato	SRR5899016
DHAK_HBR	stool	control	adult	IND	no	4251494	616943354	35	151	Giacomo_DAmato	SRR5899017
C10002_mo	stool	control	adult	ITA	no	54052944	5174403485	20	100	Pamela_Ferretti
C10003_mo	stool	control	adult	ITA	no	28434157	2688708766	20	100	Pamela_Ferretti
C10005_mo	stool	control	adult	ITA	no	23854120	2334519204	20	100	Pamela_Ferretti
C10007_mo	stool	control	adult	ITA	no	41693247	3948363314	20	100	Pamela_Ferretti
C10009_mo	stool	control	adult	ITA	no	31762705	3093194038	20	100	Pamela_Ferretti
C10015_mo	stool	control	adult	ITA	no	20037819	1985620710	20	100	Pamela_Ferretti
C10019	stool	control	adult	ITA	no	66008581	5964572252	20	100	Pamela_Ferretti
C10019_mo	stool	control	adult	ITA	no	3923860	386543529	20	100	Pamela_Ferretti
C10020_mo	stool	control	adult	ITA	no	14621540	1446882684	20	100	Pamela_Ferretti
C10023_mo	stool	control	adult	ITA	no	26724373	2601324423	20	100	Pamela_Ferretti
C10026_mo	stool	control	adult	ITA	no	8011042	784478590	20	100	Pamela_Ferretti
C10029_mo	stool	control	adult	ITA	no	65384051	6503467714	20	100	Pamela_Ferretti
C10031_mo	stool	control	adult	ITA	no	173092066	17215638824	20	100	Pamela_Ferretti
C10032_mo	stool	control	adult	ITA	no	33836923	3360009454	20	100	Pamela_Ferretti
C10034_mo	stool	control	adult	ITA	no	8813958	870044724	20	100	Pamela_Ferretti
C10035_mo	stool	control	adult	ITA	no	31842973	3126001638	20	100	Pamela_Ferretti
C10039_mo	stool	control	adult	ITA	no	32380098	3180644076	20	100	Pamela_Ferretti
C10042_mo	stool	control	adult	ITA	no	14743943	1460295114	20	100	Pamela_Ferretti
C10043_mo	stool	control	adult	ITA	no	55403888	5454891769	20	100	Pamela_Ferretti
C10049_mo	stool	control	adult	ITA	no	31132520	3086600317	20	100	Pamela_Ferretti
C10052_mo	stool	control	adult	ITA	no	4961364	490096083	20	100	Pamela_Ferretti
C10055_mo	stool	control	adult	ITA	no	56884199	5607203315	20	100	Pamela_Ferretti
HanniganGD_2017_H30	stool	control	adult	USA	no	21182166	2636134209	75	126	Paolo_Manghi	SRR5665122
HanniganGD_2017_H29	stool	control	adult	USA	no	10855718	1349678317	75	126	Paolo_Manghi	SRR5665186
HanniganGD_2017_H28	stool	control	adult	USA	no	18102008	2256749848	75	126	Paolo_Manghi	SRR5665187
HanniganGD_2017_H26	stool	control	adult	USA	no	4072828	506367839	75	126	Paolo_Manghi	SRR5665178
HanniganGD_2017_H25	stool	control	adult	USA	no	5679008	705484441	75	126	Paolo_Manghi	SRR5665179
HanniganGD_2017_H24	stool	control	adult	USA	no	11241278	1399435776	75	126	Paolo_Manghi	SRR5665180
HanniganGD_2017_H23	stool	control	adult	USA	no	7801592	971871839	75	126	Paolo_Manghi	SRR5665181
HanniganGD_2017_H22	stool	control	adult	USA	no	11886888	1475010313	75	126	Paolo_Manghi	SRR5665182
HanniganGD_2017_H21	stool	control	adult	USA	no	5352832	667010718	75	126	Paolo_Manghi	SRR5665183
HanniganGD_2017_H20	stool	control	adult	USA	no	9336134	1162883767	75	126	Paolo_Manghi	SRR5665184
HanniganGD_2017_H19	stool	control	adult	USA	no	5920646	736381301	75	126	Paolo_Manghi	SRR5665185
HanniganGD_2017_H17	stool	control	adult	USA	no	3029258	377191200	75	126	Paolo_Manghi	SRR5665156
HanniganGD_2017_H16	stool	control	adult	USA	no	7524086	935525057	75	126	Paolo_Manghi	SRR5665155
HanniganGD_2017_H15	stool	control	adult	USA	no	6041774	752036731	75	126	Paolo_Manghi	SRR5665164
HanniganGD_2017_H14	stool	control	adult	USA	no	8698664	1082359356	75	126	Paolo_Manghi	SRR5665163
HanniganGD_2017_H13	stool	control	adult	USA	no	11712932	1460009052	75	126	Paolo_Manghi	SRR5665162
HanniganGD_2017_H12	stool	control	adult	USA	no	2521950	314344000	75	126	Paolo_Manghi	SRR5665161
HanniganGD_2017_H11	stool	control	adult	USA	no	330750	41203287	75	126	Paolo_Manghi	SRR5665160
HanniganGD_2017_H10	stool	control	adult	USA	no	2294514	285954703	75	126	Paolo_Manghi	SRR5665159
HanniganGD_2017_H09	stool	control	adult	USA	no	5793618	719074030	75	126	Paolo_Manghi	SRR5665158
HanniganGD_2017_H08	stool	control	adult	CAN	no	2959348	368712290	75	126	Paolo_Manghi	SRR5665157
HanniganGD_2017_H07	stool	control	adult	USA	no	9031080	1122607451	75	126	Paolo_Manghi	SRR5665049
HanniganGD_2017_H06	stool	control	adult	USA	no	7233984	899865279	75	126	Paolo_Manghi	SRR5665050
HanniganGD_2017_H05	stool	control	adult	USA	no	6078718	756831578	75	126	Paolo_Manghi	SRR5665047
HanniganGD_2017_H04	stool	control	adult	USA	no	5064770	629428694	75	126	Paolo_Manghi	SRR5665048
HanniganGD_2017_H03	stool	control	adult	USA	no	3659936	456010285	75	126	Paolo_Manghi	SRR5665045
HanniganGD_2017_H02	stool	control	adult	CAN	no	10295240	1281380024	75	126	Paolo_Manghi	SRR5665046
HanniganGD_2017_H01	stool	control	adult	CAN	no	10217384	1267666004	75	126	Paolo_Manghi	SRR5665043
SID5420	stool	control	adult	DNK	no	20433170	2043317000	100	100	Giacomo_DAmato	SRR8097415
SID5419	stool	control	adult	DNK	no	62157630	6215763000	100	100	Giacomo_DAmato	SRR8097417
SID5418	stool	control	adult	DNK	no	49298346	4929834600	100	100	Giacomo_DAmato	SRR8097418
SID5452	stool	control	adult	DNK	no	55595452	5559545200	100	100	Giacomo_DAmato	SRR8097419
SID5426	stool	control	adult	DNK	no	71785732	7178573200	100	100	Giacomo_DAmato	SRR8097420
SID5465	stool	control	adult	DNK	no	73252946	7325294600	100	100	Giacomo_DAmato	SRR8097423
SID5459	stool	control	adult	DNK	no	60549832	6054983200	100	100	Giacomo_DAmato	SRR8097424
SID5429	stool	control	adult	DNK	no	68069810	6806981000	100	100	Giacomo_DAmato	SRR7989804
SID5428	stool	control	adult	DNK	no	53793538	5379353800	100	100	Giacomo_DAmato	SRR7989806
SID5427	stool	control	adult	DNK	no	43403878	4340387800	100	100	Giacomo_DAmato	SRR7989808
SID5444	stool	control	adult	DNK	no	62940620	6294062000	100	100	Giacomo_DAmato	SRR7989814
SID5458	stool	control	adult	DNK	no	68260600	6826060000	100	100	Giacomo_DAmato	SRR7989815
SID5460	stool	control	adult	DNK	no	141031056	14103105600	100	100	Giacomo_DAmato	SRR7989819
SID5461	stool	control	adult	DNK	no	90870838	9087083800	100	100	Giacomo_DAmato	SRR7989823
SID5467	stool	control	adult	DNK	no	55720456	5572045600	100	100	Giacomo_DAmato	SRR7989825
SID5411	stool	control	adult	DNK	no	37138442	3713844200	100	100	Giacomo_DAmato	SRR7989829
SID5466	stool	control	adult	DNK	no	53246556	5324655600	100	100	Giacomo_DAmato	SRR7989831
SID5468	stool	control	adult	DNK	no	55799802	5579980200	100	100	Giacomo_DAmato	SRR7989833
SID5434	stool	control	adult	DNK	no	66613248	6661324800	100	100	Giacomo_DAmato	SRR7989835
SID5433	stool	control	adult	DNK	no	82012814	8201281400	100	100	Giacomo_DAmato	SRR7989839
SID5442	stool	control	adult	DNK	no	50956832	5095683200	100	100	Giacomo_DAmato	SRR7989845
SID5454	stool	control	adult	DNK	no	87655830	8765583000	100	100	Giacomo_DAmato	SRR7989846
SID5455	stool	control	adult	DNK	no	68427690	6842769000	100	100	Giacomo_DAmato	SRR7989848
SID5457	stool	control	adult	DNK	no	117906292	11790629200	100	100	Giacomo_DAmato	SRR7989852
SID5443	stool	control	adult	DNK	no	65030748	6503074800	100	100	Giacomo_DAmato	SRR7989856
SID5462	stool	control	adult	DNK	no	109600658	10960065800	100	100	Giacomo_DAmato	SRR7989857
SID5463	stool	control	adult	DNK	no	48114298	4811429800	100	100	Giacomo_DAmato	SRR7989861
SID5438	stool	control	adult	DNK	no	67106862	6710686200	100	100	Giacomo_DAmato	SRR7989869
SID5439	stool	control	adult	DNK	no	65364884	6536488400	100	100	Giacomo_DAmato	SRR7989873
SID5440	stool	control	adult	DNK	no	84646532	8464653200	100	100	Giacomo_DAmato	SRR7989877
SID5441	stool	control	adult	DNK	no	25203988	2520398800	100	100	Giacomo_DAmato	SRR7989881
SID5445	stool	control	adult	DNK	no	68369530	6836953000	100	100	Giacomo_DAmato	SRR7989887
SID5446	stool	control	adult	DNK	no	83718280	8371828000	100	100	Giacomo_DAmato	SRR7989889
SID5477	stool	control	adult	DNK	no	85301892	8530189200	100	100	Giacomo_DAmato	SRR7989895
SID5476	stool	control	adult	DNK	no	93522284	9352228400	100	100	Giacomo_DAmato	SRR7989897
SID5474	stool	control	adult	DNK	no	60959596	6095959600	100	100	Giacomo_DAmato	SRR7989901
SID5473	stool	control	adult	DNK	no	67051730	6705173000	100	100	Giacomo_DAmato	SRR7989903
SID5480	stool	control	adult	DNK	no	88086934	8808693400	100	100	Giacomo_DAmato	SRR7989907
SID5481	stool	control	adult	DNK	no	91828594	9182859400	100	100	Giacomo_DAmato	SRR7989911
SID5412	stool	control	adult	DNK	no	63272720	6327272000	100	100	Giacomo_DAmato	SRR7989915
SID5413	stool	control	adult	DNK	no	64317182	6431718200	100	100	Giacomo_DAmato	SRR7989917
SID5414	stool	control	adult	DNK	no	79555112	7955511200	100	100	Giacomo_DAmato	SRR7989919
SID5415	stool	control	adult	DNK	no	51197166	5119716600	100	100	Giacomo_DAmato	SRR7989923
SID5448	stool	control	adult	DNK	no	92026088	9202608800	100	100	Giacomo_DAmato	SRR7989928
SID5469	stool	control	adult	DNK	no	52918152	5291815200	100	100	Giacomo_DAmato	SRR7989933
SID5470	stool	control	adult	DNK	no	49978742	4997874200	100	100	Giacomo_DAmato	SRR7989935
SID5478	stool	control	adult	DNK	no	83985062	8398506200	100	100	Giacomo_DAmato	SRR7989946
SID5421	stool	control	adult	DNK	no	39867648	3986764800	100	100	Giacomo_DAmato	SRR7989953
SID5417	stool	control	adult	DNK	no	52830800	5283080000	100	100	Giacomo_DAmato	SRR7989956
SID5416	stool	control	adult	DNK	no	136480918	13648091800	100	100	Giacomo_DAmato	SRR7989961
SID5451	stool	control	adult	DNK	no	64334660	6433466000	100	100	Giacomo_DAmato	SRR7989971
SID5453	stool	control	adult	DNK	no	72304230	7230423000	100	100	Giacomo_DAmato	SRR7989975
SID5425	stool	control	adult	DNK	no	72307484	7230748400	100	100	Giacomo_DAmato	SRR7989984
SID5423	stool	control	adult	DNK	no	61665696	6166569600	100	100	Giacomo_DAmato	SRR7989988
SID5450	stool	control	adult	DNK	no	63446028	6344602800	100	100	Giacomo_DAmato	SRR7989992
SID5449	stool	control	adult	DNK	no	57856384	5785638400	100	100	Giacomo_DAmato	SRR7989994
HMP_2012_158458797	stool	control	adult	USA	no	90085554	8028157196	60	90	Paolo_Manghi	SRR060371;SRR060370
HMP_2012_158479027	stool	control	adult	USA	no	238641707	22784512697	60	101	Paolo_Manghi	SRR062103;SRR062102;SRR061904;SRR061903
HMP_2012_158499257	stool	control	adult	USA	no	124345431	11765258476	60	101	Paolo_Manghi	SRR060443;SRR060442
HMP_2012_158742018	stool	control	adult	USA	no	133237582	12659681844	60	101	Paolo_Manghi	SRR059855;SRR059854
HMP_2012_158802708	stool	control	adult	USA	no	132460058	12599496611	60	100	Paolo_Manghi	SRR061168;SRR061170
HMP_2012_158944319	stool	control	adult	USA	no	129846087	12435590477	60	101	Paolo_Manghi	SRR060411;SRR060410
HMP_2012_159247771	stool	control	adult	USA	no	129418904	12414820608	60	100	Paolo_Manghi	SRR061164;SRR061166
HMP_2012_159146620	stool	control	adult	USA	no	37700819	3609859049	60	100	Paolo_Manghi	SRR346668;SRR346703;SRR062426;SRR062428
HMP_2012_159166850	stool	control	adult	USA	no	132566003	12659500696	60	100	Paolo_Manghi	SRR061153;SRR061173
HMP_2012_159733294	stool	control	adult	USA	no	126027880	11852346047	60	100	Paolo_Manghi	SRR061144;SRR061145
HMP_2012_158337416	stool	control	adult	USA	no	115148342	10760844161	60	101	Paolo_Manghi	SRR059413;SRR059412
HMP_2012_158883629	stool	control	adult	USA	no	107161589	10480835456	60	101	Paolo_Manghi	SRR059421;SRR059420
HMP_2012_159369152	stool	control	adult	USA	no	121750245	11666204582	60	101	Paolo_Manghi	SRR059897;SRR059896
HMP_2012_159591683	stool	control	adult	USA	no	112618559	10650185281	60	101	Paolo_Manghi	SRR059367;SRR059366
HMP_2012_159207311	stool	control	adult	USA	no	104987854	9565760536	60	99	Paolo_Manghi	SRR059505;SRR059504
HMP_2012_159227541	stool	control	adult	USA	no	115013916	10925100631	60	95	Paolo_Manghi	SRR059812;SRR059813
HMP_2012_159268001	stool	control	adult	USA	no	118239204	11355138774	60	101	Paolo_Manghi	SRR060375;SRR060374
HMP_2012_159571453	stool	control	adult	USA	no	112980841	10560017633	60	101	Paolo_Manghi	SRR059339;SRR059338
HMP_2012_763496533	stool	control	adult	USA	no	93449603	8847665694	60	100	Paolo_Manghi	SRR061137;SRR062323
HMP_2012_763678604	stool	control	adult	USA	no	99987314	9588583468	60	100	Paolo_Manghi	SRR061557;SRR061558
HMP_2012_763536994	stool	control	adult	USA	no	80513673	7802244848	60	100	Paolo_Manghi	SRR062386;SRR062388
HMP_2012_763820215	stool	control	adult	USA	no	109805437	10701971857	60	100	Paolo_Manghi	SRR063468;SRR063469
HMP_2012_763577454	stool	control	adult	USA	no	86362260	8174791190	60	100	Paolo_Manghi	SRR061138;SRR062321
HMP_2012_763840445	stool	control	adult	USA	no	109953562	10630816205	60	100	Paolo_Manghi	SRR061226;SRR061229
HMP_2012_763961826	stool	control	adult	USA	no	88986726	8507773991	60	100	Paolo_Manghi	SRR061044;SRR061135
HMP_2012_763860675	stool	control	adult	USA	no	107721245	10212705473	60	100	Paolo_Manghi	SRR061326;SRR061368
HMP_2012_764062976	stool	control	adult	USA	no	103342965	9894223591	60	100	Paolo_Manghi	SRR061149;SRR061156
HMP_2012_763901136	stool	control	adult	USA	no	105068636	9992334616	60	100	Paolo_Manghi	SRR061182;SRR061204
HMP_2012_763759525	stool	control	adult	USA	no	130411120	12310219968	60	100	Paolo_Manghi	SRR061143;SRR061147
HMP_2012_764143897	stool	control	adult	USA	no	99801446	9552244345	60	100	Paolo_Manghi	SRR061331;SRR061334
HMP_2012_763982056	stool	control	adult	USA	no	65564376	6318457902	60	100	Paolo_Manghi	SRR063480;SRR063481
HMP_2012_764042746	stool	control	adult	USA	no	78605201	6843865231	60	91	Paolo_Manghi	SRR063556;SRR063557;SRR063558;SRR063560;SRR063561;SRR063562;SRR063563;SRR063564;SRR063570;SRR063571;SRR063576;SRR063579;SRR063586;SRR063587;SRR063588;SRR063589;SRR061235;SRR061254;SRR346686
HMP_2012_764487809	stool	control	adult	USA	no	111505215	10796550887	60	100	Paolo_Manghi	SRR061205;SRR061209
HMP_2012_764224817	stool	control	adult	USA	no	106738994	10284845497	60	100	Paolo_Manghi	SRR061183;SRR061208
HMP_2012_763435843	stool	control	adult	USA	no	118863364	11399276872	60	100	Paolo_Manghi	SRR063540;SRR063542;SRR063551;SRR063553;SRR063554;SRR063555;SRR061185;SRR061195
HMP_2012_764002286	stool	control	adult	USA	no	100887935	9535441434	60	100	Paolo_Manghi	SRR061496;SRR061497
HMP_2012_764325968	stool	control	adult	USA	no	96367456	9276043939	60	100	Paolo_Manghi	SRR061255;SRR062524
HMP_2012_764447348	stool	control	adult	USA	no	85308546	8285875953	60	100	Paolo_Manghi	SRR061191;SRR061197;SRR346666
HMP_2012_764508039	stool	control	adult	USA	no	91909961	9002740118	60	100	Paolo_Manghi	SRR061198;SRR061200
HMP_2012_764588959	stool	control	adult	USA	no	112935984	10752284609	60	100	Paolo_Manghi	SRR061169;SRR061172
HMP_2012_764649650	stool	control	adult	USA	no	29559373	2897561597	60	100	Paolo_Manghi	SRR062538;SRR062539;SRR346679;SRR353617
HMP_2012_764669880	stool	control	adult	USA	no	103068446	9820433068	60	100	Paolo_Manghi	SRR061494;SRR061495
HMP_2012_765074482	stool	control	adult	USA	no	125043127	11938455408	60	100	Paolo_Manghi	SRR061157;SRR061161
HMP_2012_159753524	stool	control	adult	USA	no	109497297	9900255609	60	95	Paolo_Manghi	SRR060025;SRR060026
HMP_2012_159915365	stool	control	adult	USA	no	116571971	10834794932	60	101	Paolo_Manghi	SRR059347;SRR059346
HMP_2012_160421117	stool	control	adult	USA	no	108979430	10436233691	60	101	Paolo_Manghi	SRR059831;SRR059830
HMP_2012_159611913	stool	control	adult	USA	no	120438977	11154438013	60	101	Paolo_Manghi	SRR061920;SRR061919
HMP_2012_159490532	stool	control	adult	USA	no	129145924	12363216925	60	101	Paolo_Manghi	SRR059373;SRR059372
HMP_2012_159551223	stool	control	adult	USA	no	117409396	11276278143	60	101	Paolo_Manghi	SRR060365;SRR060364
HMP_2012_159814214	stool	control	adult	USA	no	106894186	10406483730	60	101	Paolo_Manghi	SRR060359;SRR060358
HMP_2012_159510762	stool	control	adult	USA	no	87173865	8280969726	60	95	Paolo_Manghi	SRR059828;SRR059829
HMP_2012_159632143	stool	control	adult	USA	no	126675555	12242654971	60	101	Paolo_Manghi	SRR059885;SRR059884
HMP_2012_160502038	stool	control	adult	USA	no	109077287	10450449592	60	101	Paolo_Manghi	SRR059887;SRR059886
HMP_2012_160582958	stool	control	adult	USA	no	101596426	9631545220	60	101	Paolo_Manghi	SRR059353;SRR059352
HMP_2012_160603188	stool	control	adult	USA	no	97958599	9194483709	60	101	Paolo_Manghi	SRR059355;SRR059354
HMP_2012_160158126	stool	control	adult	USA	no	116735593	11348740213	60	101	Paolo_Manghi	SRR061974;SRR061973
HMP_2012_160380657	stool	control	adult	USA	no	121731328	11655487846	60	101	Paolo_Manghi	SRR062012;SRR062011
HMP_2012_160178356	stool	control	adult	USA	no	106408821	10150504226	60	101	Paolo_Manghi	SRR059395;SRR059394
HMP_2012_160218816	stool	control	adult	USA	no	104002377	9692697310	60	101	Paolo_Manghi	SRR059917;SRR059916
HMP_2012_765013792	stool	control	adult	USA	no	50514047	4839314601	60	100	Paolo_Manghi	SRR061508;SRR061510;SRR346656;SRR346691
HMP_2012_765135172	stool	control	adult	USA	no	110204680	10014593175	60	100	Paolo_Manghi	SRR062350;SRR062355
HMP_2012_765034022	stool	control	adult	USA	no	123791645	11874394892	60	100	Paolo_Manghi	SRR061150;SRR061154
HMP_2012_765560005	stool	control	adult	USA	no	112797443	10893516839	60	100	Paolo_Manghi	SRR061456;SRR061459
HMP_2012_763597684	stool	control	adult	USA	no	85374050	8130660973	60	100	Paolo_Manghi	SRR346696;SRR062375;SRR062457
HMP_2012_765620695	stool	control	adult	USA	no	114089749	10620862084	60	100	Paolo_Manghi	SRR063502;SRR063505
HMP_2012_764892411	stool	control	adult	USA	no	68306917	5832586485	60	86	Paolo_Manghi	SRR346711;SRR062404;SRR062460
HMP_2012_160643649	stool	control	adult	USA	no	108450944	10089926588	60	101	Paolo_Manghi	SRR059407;SRR059406
HMP_2012_160400887	stool	control	adult	USA	no	124316791	11824054563	60	101	Paolo_Manghi	SRR059351;SRR059350
HMP_2012_160704339	stool	control	adult	USA	no	103939044	9652727676	60	96	Paolo_Manghi	SRR059441;SRR059440
HMP_2012_160765029	stool	control	adult	USA	no	99624463	9479654847	60	101	Paolo_Manghi	SRR059357;SRR059356
HMP_2012_158256496	stool	control	adult	USA	no	102234331	9840792570	60	101	Paolo_Manghi	SRR059425;SRR059424
HMP_2012_638754422	stool	control	adult	USA	no	90157406	8564907955	60	95	Paolo_Manghi	SRR059952;SRR059953
HMP_2012_809635352	stool	control	adult	USA	no	20749729	2074947703	82	100	Paolo_Manghi	SRR063903;SRR063904;SRR060021
HMP_2012_370425937	stool	control	adult	USA	no	88734996	8866984908	60	100	Paolo_Manghi	SRR060035
HMP_2012_246515023	stool	control	adult	USA	no	82433077	8238964086	60	100	Paolo_Manghi	SRR060006
HMP_2012_159005010	stool	control	adult	USA	no	98928169	9413189587	60	101	Paolo_Manghi	SRR059423;SRR059422
HMP_2012_159713063	stool	control	adult	USA	no	129924073	12402636923	60	101	Paolo_Manghi	SRR059345;SRR059344
HMP_2012_764811490	stool	control	adult	USA	no	67237357	6348165398	60	100	Paolo_Manghi	SRR063513;SRR063523
HMP_2012_550534656	stool	control	adult	USA	no	121405453	11214742008	60	100	Paolo_Manghi	SRR061555;SRR061556
HMP_2012_604812005	stool	control	adult	USA	no	125759445	12573299077	61	100	Paolo_Manghi	SRR060152
HMP_2012_404239096	stool	control	adult	USA	no	114972505	10612029615	60	100	Paolo_Manghi	SRR061572;SRR061583
HMP_2012_861967750	stool	control	adult	USA	no	92759918	8926281218	60	100	Paolo_Manghi	SRR061330;SRR061343
HMP_2012_764184357	stool	control	adult	USA	no	100107152	9381993442	60	100	Paolo_Manghi	SRR062376;SRR062427
HMP_2012_823052294	stool	control	adult	USA	no	124809913	11964492647	60	100	Paolo_Manghi	SRR061165;SRR061174
HMP_2012_686765762	stool	control	adult	USA	no	134822232	13482222096	94	100	Paolo_Manghi	SRR066421
HMP_2012_765701615	stool	control	adult	USA	no	113707191	10817762759	60	100	Paolo_Manghi	SRR061215;SRR061220
HMP_2012_765640925	stool	control	adult	USA	no	104180160	9837670157	60	100	Paolo_Manghi	SRR062446;SRR062447
HMP_2012_706846339	stool	control	adult	USA	no	91770639	8719720252	60	100	Paolo_Manghi	SRR061280;SRR061284
HMP_2012_508703490	stool	control	adult	USA	no	115714634	11111012805	60	100	Paolo_Manghi	SRR061151;SRR061158
HMP_2012_675950834	stool	control	adult	USA	no	105657662	9934270187	60	100	Paolo_Manghi	SRR061581;SRR061586
SAMEA104142087	stool	control	adult	CHN	no	52682112	5168111801	30	100	Giacomo_DAmato	ERR2017597
SAMEA104142088	stool	control	adult	CHN	no	44418810	4354220594	30	100	Giacomo_DAmato	ERR2017596
SAMEA104142089	stool	control	adult	CHN	no	61954458	6099047983	30	100	Giacomo_DAmato	ERR2017595
SAMEA104142097	stool	control	adult	CHN	no	60318844	5911886220	30	100	Giacomo_DAmato	ERR2017594
SAMEA104142098	stool	control	adult	CHN	no	57480340	5653744969	30	100	Giacomo_DAmato	ERR2017593
SAMEA104142099	stool	control	adult	CHN	no	55080684	5408108167	30	100	Giacomo_DAmato	ERR2017592
SAMEA104142103	stool	control	adult	CHN	no	63327368	6185406650	30	100	Giacomo_DAmato	ERR2017591
SAMEA104142104	stool	control	adult	CHN	no	60045134	5903939351	30	100	Giacomo_DAmato	ERR2017590
SAMEA104142105	stool	control	adult	CHN	no	58978518	5798052367	30	100	Giacomo_DAmato	ERR2017589
SAMEA104142100	stool	control	adult	CHN	no	53394496	5242592933	30	100	Giacomo_DAmato	ERR2017588
SAMEA104142106	stool	control	adult	CHN	no	60830300	5959553911	30	100	Giacomo_DAmato	ERR2017587
SAMEA104142107	stool	control	adult	CHN	no	57224896	5618983132	30	100	Giacomo_DAmato	ERR2017586
SAMEA104142102	stool	control	adult	CHN	no	61680606	6021222246	30	100	Giacomo_DAmato	ERR2017584
SAMEA104142110	stool	control	adult	CHN	no	61662136	6016016754	30	100	Giacomo_DAmato	ERR2017581
SAMEA104142111	stool	control	adult	CHN	no	62883914	6140165452	30	100	Giacomo_DAmato	ERR2017577
SAMEA104142113	stool	control	adult	CHN	no	66849076	6505135163	30	100	Giacomo_DAmato	ERR2017575
SAMEA104142114	stool	control	adult	CHN	no	63152212	6115468756	30	100	Giacomo_DAmato	ERR2017574
SAMEA104142115	stool	control	adult	CHN	no	61938304	5995566326	30	100	Giacomo_DAmato	ERR2017573
SAMEA104142116	stool	control	adult	CHN	no	43600696	4230174665	30	100	Giacomo_DAmato	ERR2017572
SAMEA104142117	stool	control	adult	CHN	no	58441906	5662955548	30	100	Giacomo_DAmato	ERR2017571
SAMEA104142118	stool	control	adult	CHN	no	67746698	6590252486	30	100	Giacomo_DAmato	ERR2017570
SAMEA104142119	stool	control	adult	CHN	no	67723182	6571280658	30	100	Giacomo_DAmato	ERR2017569
SAMEA104142120	stool	control	adult	CHN	no	62295874	6088887377	30	100	Giacomo_DAmato	ERR2017567
SAMEA104142121	stool	control	adult	CHN	no	65132290	6357898449	30	100	Giacomo_DAmato	ERR2017566
SAMEA104142122	stool	control	adult	CHN	no	54085650	5299864744	30	100	Giacomo_DAmato	ERR2017565
SAMEA104142076	stool	control	adult	CHN	no	52872152	5130287879	30	100	Giacomo_DAmato	ERR2017564
SAMEA104142124	stool	control	adult	CHN	no	50432468	4897375321	30	100	Giacomo_DAmato	ERR2017562
SAMEA104142125	stool	control	adult	CHN	no	41025268	3980467425	30	100	Giacomo_DAmato	ERR2017561
SAMEA104142126	stool	control	adult	CHN	no	36068952	3572948874	30	100	Giacomo_DAmato	ERR2017560
SAMEA104142127	stool	control	adult	CHN	no	26333308	2598281603	30	100	Giacomo_DAmato	ERR2017559
SAMEA104142128	stool	control	adult	CHN	no	58217086	5702399850	30	100	Giacomo_DAmato	ERR2017558
SAMEA104142129	stool	control	adult	CHN	no	46187044	4530901952	30	100	Giacomo_DAmato	ERR2017557
SAMEA104142131	stool	control	adult	CHN	no	63079342	6157574362	30	100	Giacomo_DAmato	ERR2017555
SAMEA104142132	stool	control	adult	CHN	no	58888064	5754480930	30	100	Giacomo_DAmato	ERR2017554
SAMEA104142135	stool	control	adult	CHN	no	50069142	4916485732	30	100	Giacomo_DAmato	ERR2017551
SAMEA104142136	stool	control	adult	CHN	no	57189682	5588806988	30	100	Giacomo_DAmato	ERR2017550
SAMEA104142137	stool	control	adult	CHN	no	60101552	5878089349	30	100	Giacomo_DAmato	ERR2017549
SAMEA104142138	stool	control	adult	CHN	no	57271958	5605824074	30	100	Giacomo_DAmato	ERR2017548
SAMEA104142139	stool	control	adult	CHN	no	61348866	5966336798	30	100	Giacomo_DAmato	ERR2017547
SAMEA104142142	stool	control	adult	CHN	no	53052000	5154461507	30	100	Giacomo_DAmato	ERR2017544
SAMEA104142143	stool	control	adult	CHN	no	62565216	6073940556	30	100	Giacomo_DAmato	ERR2017543
SAMEA104142144	stool	control	adult	CHN	no	70175050	6848794211	30	100	Giacomo_DAmato	ERR2017542
SAMEA104142145	stool	control	adult	CHN	no	53868004	5257476075	30	100	Giacomo_DAmato	ERR2017541
SAMEA104142146	stool	control	adult	CHN	no	59076882	5747988788	30	100	Giacomo_DAmato	ERR2017540
SAMEA104142149	stool	control	adult	CHN	no	75084616	7269355733	30	100	Giacomo_DAmato	ERR2017537
SAMEA104142150	stool	control	adult	CHN	no	62047866	6027685294	30	100	Giacomo_DAmato	ERR2017536
SAMEA104142151	stool	control	adult	CHN	no	67354588	6581199065	30	100	Giacomo_DAmato	ERR2017535
SAMEA104142152	stool	control	adult	CHN	no	62335426	6028450948	30	100	Giacomo_DAmato	ERR2017534
SAMEA104142153	stool	control	adult	CHN	no	72539282	7003986561	30	100	Giacomo_DAmato	ERR2017533
SAMEA104142212	stool	control	adult	CHN	no	77079862	7618389981	30	100	Giacomo_DAmato	ERR2017527
SAMEA104142215	stool	control	adult	CHN	no	76334692	7317166555	30	100	Giacomo_DAmato	ERR2017522
SAMEA104142409	stool	control	adult	CHN	no	54509406	5386541362	30	100	Giacomo_DAmato	ERR2017517
SAMEA104142448	stool	control	adult	CHN	no	19365360	1930865797	30	100	Giacomo_DAmato	ERR2017516
SAMEA104142408	stool	control	adult	CHN	no	62746342	6192771904	30	100	Giacomo_DAmato	ERR2017515
SAMEA104142407	stool	control	adult	CHN	no	57396664	5663981270	30	100	Giacomo_DAmato	ERR2017514
SAMEA104142406	stool	control	adult	CHN	no	68623322	6781295716	30	100	Giacomo_DAmato	ERR2017513
SAMEA104142405	stool	control	adult	CHN	no	60730494	5998241772	30	100	Giacomo_DAmato	ERR2017512
SAMEA104142404	stool	control	adult	CHN	no	61026832	6022113998	30	100	Giacomo_DAmato	ERR2017510
SAMEA104142402	stool	control	adult	CHN	no	67264684	6637806316	30	100	Giacomo_DAmato	ERR2017508
SAMEA104142401	stool	control	adult	CHN	no	61766116	6097191744	30	100	Giacomo_DAmato	ERR2017507
SAMEA104142400	stool	control	adult	CHN	no	43427520	4291567430	30	100	Giacomo_DAmato	ERR2017506
SAMEA104142398	stool	control	adult	CHN	no	49389120	4872268002	30	100	Giacomo_DAmato	ERR2017504
SAMEA104142397	stool	control	adult	CHN	no	48267148	4758253498	30	100	Giacomo_DAmato	ERR2017503
SAMEA104142225	stool	control	adult	CHN	no	65801980	6479084065	30	100	Giacomo_DAmato	ERR2017500
SAMEA104142452	stool	control	adult	CHN	no	56020370	5445237506	30	100	Giacomo_DAmato	ERR2017495
SAMEA104142451	stool	control	adult	CHN	no	48291920	4714933020	30	100	Giacomo_DAmato	ERR2017494
SAMEA104142391	stool	control	adult	CHN	no	60283094	5962864146	30	100	Giacomo_DAmato	ERR2017490
SAMEA104142390	stool	control	adult	CHN	no	57246194	5647370814	30	100	Giacomo_DAmato	ERR2017489
SAMEA104142388	stool	control	adult	CHN	no	54972764	5431652132	30	100	Giacomo_DAmato	ERR2017487
SAMEA104142387	stool	control	adult	CHN	no	60525842	5987271678	30	100	Giacomo_DAmato	ERR2017486
SAMEA104142384	stool	control	adult	CHN	no	61596002	6082655666	30	100	Giacomo_DAmato	ERR2017483
SAMEA104142383	stool	control	adult	CHN	no	58650530	5791616368	30	100	Giacomo_DAmato	ERR2017482
SAMEA104142382	stool	control	adult	CHN	no	62643340	6186856376	30	100	Giacomo_DAmato	ERR2017481
SAMEA104142381	stool	control	adult	CHN	no	56079630	5533465758	30	100	Giacomo_DAmato	ERR2017479
SAMEA104142380	stool	control	adult	CHN	no	55140906	5398404280	30	100	Giacomo_DAmato	ERR2017478
SAMEA104142379	stool	control	adult	CHN	no	52872036	5218342936	30	100	Giacomo_DAmato	ERR2017477
SAMEA104142472	stool	control	adult	CHN	no	60339876	5898728314	30	100	Giacomo_DAmato	ERR2017476
SAMEA104142378	stool	control	adult	CHN	no	68596252	6759762990	30	100	Giacomo_DAmato	ERR2017475
SAMEA104142377	stool	control	adult	CHN	no	55892084	5491964052	30	100	Giacomo_DAmato	ERR2017474
SAMEA104142376	stool	control	adult	CHN	no	62265704	6136210918	30	100	Giacomo_DAmato	ERR2017473
SAMEA104142375	stool	control	adult	CHN	no	62941300	6208649450	30	100	Giacomo_DAmato	ERR2017472
SAMEA104142227	stool	control	adult	CHN	no	57867776	5715925247	30	100	Giacomo_DAmato	ERR2017471
SAMEA104142229	stool	control	adult	CHN	no	55125688	5316398787	30	100	Giacomo_DAmato	ERR2017469
SAMEA104142234	stool	control	adult	CHN	no	54177600	5267228529	30	100	Giacomo_DAmato	ERR2017464
SAMEA104142334	stool	control	adult	CHN	no	36917038	3294084430	30	90	Giacomo_DAmato	ERR2017460
SAMEA104142335	stool	control	adult	CHN	no	34732842	3096538911	30	90	Giacomo_DAmato	ERR2017459
SAMEA104142333	stool	control	adult	CHN	no	47756878	4224718629	30	90	Giacomo_DAmato	ERR2017458
SAMEA104142329	stool	control	adult	CHN	no	46733742	4160051427	30	90	Giacomo_DAmato	ERR2017457
SAMEA104142328	stool	control	adult	CHN	no	40239756	3589582235	30	90	Giacomo_DAmato	ERR2017456
SAMEA104142339	stool	control	adult	CHN	no	50765830	4500463219	30	90	Giacomo_DAmato	ERR2017455
SAMEA104142341	stool	control	adult	CHN	no	50651696	4490794867	30	90	Giacomo_DAmato	ERR2017454
SAMEA104142337	stool	control	adult	CHN	no	35716816	3182519224	30	90	Giacomo_DAmato	ERR2017453
SAMEA104142327	stool	control	adult	CHN	no	36006376	3212074089	30	90	Giacomo_DAmato	ERR2017452
SAMEA104142330	stool	control	adult	CHN	no	46494618	4146758561	30	90	Giacomo_DAmato	ERR2017451
SAMEA104142331	stool	control	adult	CHN	no	41204174	3665581729	30	90	Giacomo_DAmato	ERR2017450
SAMEA104142326	stool	control	adult	CHN	no	47682500	4232261360	30	90	Giacomo_DAmato	ERR2017449
SAMEA104142332	stool	control	adult	CHN	no	33294144	2971050399	30	90	Giacomo_DAmato	ERR2017448
SAMEA104142325	stool	control	adult	CHN	no	45799830	4076988246	30	90	Giacomo_DAmato	ERR2017447
SAMEA104142336	stool	control	adult	CHN	no	32368284	2890575763	30	90	Giacomo_DAmato	ERR2017446
SAMEA104142338	stool	control	adult	CHN	no	52057606	4629482521	30	90	Giacomo_DAmato	ERR2017445
SAMEA104142340	stool	control	adult	CHN	no	40112244	3575061726	30	90	Giacomo_DAmato	ERR2017444
SAMEA104142343	stool	control	adult	CHN	no	44858290	3977256124	30	90	Giacomo_DAmato	ERR2017442
SAMEA104142344	stool	control	adult	CHN	no	71986520	6395049566	30	90	Giacomo_DAmato	ERR2017441
SAMEA104142345	stool	control	adult	CHN	no	17371392	1543495525	30	90	Giacomo_DAmato	ERR2017440
SAMEA104142346	stool	control	adult	CHN	no	44621858	3951218847	30	90	Giacomo_DAmato	ERR2017439
SAMEA104142347	stool	control	adult	CHN	no	43194560	3834368945	30	90	Giacomo_DAmato	ERR2017438
SAMEA104142348	stool	control	adult	CHN	no	43115164	3368265220	30	85	Giacomo_DAmato	ERR2017437
SAMEA104142349	stool	control	adult	CHN	no	34017238	2672158272	30	86	Giacomo_DAmato	ERR2017436
SAMEA104142350	stool	control	adult	CHN	no	43144868	3385541622	30	85	Giacomo_DAmato	ERR2017435
SAMEA104142351	stool	control	adult	CHN	no	43224354	3384476913	30	86	Giacomo_DAmato	ERR2017434
SAMEA104142352	stool	control	adult	CHN	no	27478242	2169011824	30	86	Giacomo_DAmato	ERR2017433
SAMEA104142353	stool	control	adult	CHN	no	42936116	3380757185	30	86	Giacomo_DAmato	ERR2017432
SAMEA104142354	stool	control	adult	CHN	no	32982158	2601936105	30	86	Giacomo_DAmato	ERR2017431
SAMEA104142357	stool	control	adult	CHN	no	44635416	3509351524	30	86	Giacomo_DAmato	ERR2017428
SAMEA104142358	stool	control	adult	CHN	no	41624810	3283795123	30	86	Giacomo_DAmato	ERR2017427
SAMEA104142359	stool	control	adult	CHN	no	34655440	2722848394	30	86	Giacomo_DAmato	ERR2017426
SAMEA104142361	stool	control	adult	CHN	no	45111140	3556380237	30	86	Giacomo_DAmato	ERR2017424
SAMEA104142362	stool	control	adult	CHN	no	46590102	3671247326	30	86	Giacomo_DAmato	ERR2017423
SAMEA104142363	stool	control	adult	CHN	no	39993328	3525241998	30	90	Giacomo_DAmato	ERR2017422
SAMEA104142364	stool	control	adult	CHN	no	42645408	3321189783	30	85	Giacomo_DAmato	ERR2017421
SAMEA104142365	stool	control	adult	CHN	no	43667592	3412270303	30	85	Giacomo_DAmato	ERR2017420
SAMEA104142366	stool	control	adult	CHN	no	29152234	2579502381	30	90	Giacomo_DAmato	ERR2017419
SAMEA104142367	stool	control	adult	CHN	no	43906630	3468644898	30	87	Giacomo_DAmato	ERR2017418
SAMEA104142369	stool	control	adult	CHN	no	47214426	3698292976	30	85	Giacomo_DAmato	ERR2017416
SAMEA104142370	stool	control	adult	CHN	no	46423566	3671068081	30	86	Giacomo_DAmato	ERR2017415
SAMEA104142371	stool	control	adult	CHN	no	39738896	3141515009	30	87	Giacomo_DAmato	ERR2017414
SAMEA104142372	stool	control	adult	CHN	no	35360784	2807517536	30	87	Giacomo_DAmato	ERR2017413
SAMEA104142373	stool	control	adult	CHN	no	35587014	2808375061	30	86	Giacomo_DAmato	ERR2017412
SAMEA104142374	stool	control	adult	CHN	no	35707838	3161133051	30	90	Giacomo_DAmato	ERR2017411
DLF005-IE	stool	control	adult	CHN	no	21077425	1694013587	30	85	Paolo_Manghi	ERR504979;ERR504973
DLM006-IE	stool	control	adult	CHN	no	44928603	3631494344	30	84	Paolo_Manghi	ERR504980;ERR504974
DOM005-IE	stool	control	adult	CHN	no	11875004	970467241	30	87	Paolo_Manghi	ERR504985
DOM017-IE	stool	control	adult	CHN	no	22367714	1813824532	30	85	Paolo_Manghi	ERR504981;ERR504975
MH0192	stool	control	adult	DNK	no	61852063	5036743512	30	85	Paolo_Manghi	ERR414512;ERR414511;ERR414231;ERR414230
MH0221	stool	control	adult	DNK	no	60108307	4936149003	30	87	Paolo_Manghi	ERR414513;ERR414232
MH0222	stool	control	adult	DNK	no	62311949	5152411335	30	87	Paolo_Manghi	ERR414514;ERR414233
MH0234	stool	control	adult	DNK	no	67581921	5490133061	30	87	Paolo_Manghi	ERR414515;ERR414234
MH0238	stool	control	adult	DNK	no	60807788	4750131448	30	84	Paolo_Manghi	ERR414516;ERR414235
MH0245	stool	control	adult	DNK	no	58900610	4682933439	30	85	Paolo_Manghi	ERR414517;ERR414236
MH0246	stool	control	adult	DNK	no	62516094	5140405172	30	85	Paolo_Manghi	ERR414519;ERR414518;ERR414238;ERR414237
MH0252	stool	control	adult	DNK	no	66840148	5384433731	30	87	Paolo_Manghi	ERR414520;ERR414239
MH0259	stool	control	adult	DNK	no	62904228	5096961954	30	85	Paolo_Manghi	ERR414521;ERR414240
MH0260	stool	control	adult	DNK	no	80278004	6671122023	30	85	Paolo_Manghi	ERR414522;ERR414241
MH0261	stool	control	adult	DNK	no	60501629	4973374019	30	85	Paolo_Manghi	ERR414523;ERR414242
MH0262	stool	control	adult	DNK	no	57966309	4717620325	30	85	Paolo_Manghi	ERR414524;ERR414243
MH0264	stool	control	adult	DNK	no	62022051	5141664871	30	85	Paolo_Manghi	ERR414525;ERR414244
MH0265	stool	control	adult	DNK	no	68092637	5632125433	30	85	Paolo_Manghi	ERR414526;ERR414245
MH0266	stool	control	adult	DNK	no	74669062	6117253701	30	85	Paolo_Manghi	ERR414527;ERR414246
MH0268	stool	control	adult	DNK	no	71047353	5872143105	30	85	Paolo_Manghi	ERR414528;ERR414247
MH0270	stool	control	adult	DNK	no	58040519	4766705772	30	85	Paolo_Manghi	ERR414529;ERR414248
MH0271	stool	control	adult	DNK	no	58855745	4820056656	30	85	Paolo_Manghi	ERR414531;ERR414530;ERR414250;ERR414249
MH0280	stool	control	adult	DNK	no	70550386	5838443247	30	85	Paolo_Manghi	ERR414532;ERR414251
MH0281	stool	control	adult	DNK	no	65702496	5432509451	30	86	Paolo_Manghi	ERR414533;ERR414252
MH0283	stool	control	adult	DNK	no	65964515	5438471779	30	87	Paolo_Manghi	ERR414535;ERR414534;ERR414254;ERR414253
MH0284	stool	control	adult	DNK	no	70382780	5713316182	30	84	Paolo_Manghi	ERR414536;ERR414255
MH0290	stool	control	adult	DNK	no	56934825	4515024728	30	85	Paolo_Manghi	ERR414537;ERR414256
MH0293	stool	control	adult	DNK	no	58568647	4696550489	30	85	Paolo_Manghi	ERR414539;ERR414538;ERR414258;ERR414257
MH0297	stool	control	adult	DNK	no	61333125	4960801630	30	87	Paolo_Manghi	ERR414541;ERR414540;ERR414260;ERR414259
MH0298	stool	control	adult	DNK	no	52981568	4229291619	30	87	Paolo_Manghi	ERR414542;ERR414261
MH0299	stool	control	adult	DNK	no	56411279	4694328266	30	87	Paolo_Manghi	ERR414543;ERR414262
MH0301	stool	control	adult	DNK	no	53867756	4255541801	30	85	Paolo_Manghi	ERR414544;ERR414263
MH0303	stool	control	adult	DNK	no	57469796	4656516914	30	87	Paolo_Manghi	ERR414545;ERR414264
MH0308	stool	control	adult	DNK	no	66922933	5572875221	30	87	Paolo_Manghi	ERR414546;ERR414265
MH0309	stool	control	adult	DNK	no	64503106	5197974947	30	87	Paolo_Manghi	ERR414547;ERR414266
MH0310	stool	control	adult	DNK	no	69119335	5733233614	30	85	Paolo_Manghi	ERR414548;ERR414267
MH0311	stool	control	adult	DNK	no	63186265	5147252137	30	85	Paolo_Manghi	ERR414549;ERR414268
MH0314	stool	control	adult	DNK	no	60056854	4753917897	30	85	Paolo_Manghi	ERR414551;ERR414550;ERR414270;ERR414269
MH0315	stool	control	adult	DNK	no	61868592	4941994567	30	87	Paolo_Manghi	ERR414553;ERR414552;ERR414272;ERR414271
MH0319	stool	control	adult	DNK	no	64887642	5258068225	30	81	Paolo_Manghi	ERR414554;ERR414273
MH0323	stool	control	adult	DNK	no	62707653	5133947620	30	85	Paolo_Manghi	ERR414555;ERR414274
MH0325	stool	control	adult	DNK	no	58615449	4809561580	30	85	Paolo_Manghi	ERR414556;ERR414275
MH0326	stool	control	adult	DNK	no	71291194	5859390476	30	85	Paolo_Manghi	ERR414557;ERR414276
MH0327	stool	control	adult	DNK	no	57518625	4655303077	30	85	Paolo_Manghi	ERR414558;ERR414277
MH0328	stool	control	adult	DNK	no	56379080	4583151234	30	85	Paolo_Manghi	ERR414559;ERR414278
MH0329	stool	control	adult	DNK	no	67765903	5530046420	30	85	Paolo_Manghi	ERR414560;ERR414279
MH0330	stool	control	adult	DNK	no	66621419	5367402279	30	84	Paolo_Manghi	ERR414561;ERR414280
MH0332	stool	control	adult	DNK	no	70500535	5859807054	30	85	Paolo_Manghi	ERR414562;ERR414281
MH0334	stool	control	adult	DNK	no	62917620	5020636907	30	85	Paolo_Manghi	ERR414563;ERR414282
MH0335	stool	control	adult	DNK	no	58565331	4742625309	30	85	Paolo_Manghi	ERR414564;ERR414283
MH0336	stool	control	adult	DNK	no	57755205	4695207296	30	85	Paolo_Manghi	ERR414565;ERR414284
MH0337	stool	control	adult	DNK	no	60219502	4939676798	30	87	Paolo_Manghi	ERR414567;ERR414566;ERR414286;ERR414285
MH0338	stool	control	adult	DNK	no	63445131	5050458659	30	85	Paolo_Manghi	ERR414568;ERR414287
MH0339	stool	control	adult	DNK	no	72925196	5889803307	30	85	Paolo_Manghi	ERR414569;ERR414288
MH0340	stool	control	adult	DNK	no	66219837	5352126915	30	85	Paolo_Manghi	ERR414570;ERR414289
MH0341	stool	control	adult	DNK	no	75893613	6209629838	30	85	Paolo_Manghi	ERR414571;ERR414290
MH0342	stool	control	adult	DNK	no	74349383	5999468196	30	85	Paolo_Manghi	ERR414572;ERR414291
MH0343	stool	control	adult	DNK	no	64617899	5204742192	30	85	Paolo_Manghi	ERR414573;ERR414292
MH0345	stool	control	adult	DNK	no	77524946	6281943735	30	85	Paolo_Manghi	ERR414574;ERR414293
MH0346	stool	control	adult	DNK	no	65698791	5260897693	30	85	Paolo_Manghi	ERR414575;ERR414294
MH0347	stool	control	adult	DNK	no	54397484	4304328516	30	85	Paolo_Manghi	ERR414576;ERR414295
MH0348	stool	control	adult	DNK	no	55294411	4293777042	30	85	Paolo_Manghi	ERR414577;ERR414296
MH0349	stool	control	adult	DNK	no	63341867	5146432126	30	85	Paolo_Manghi	ERR414578;ERR414297
MH0350	stool	control	adult	DNK	no	62219669	4894358132	30	85	Paolo_Manghi	ERR414579;ERR414298
MH0351	stool	control	adult	DNK	no	60762195	4832566622	30	85	Paolo_Manghi	ERR414581;ERR414580;ERR414300;ERR414299
MH0354	stool	control	adult	DNK	no	64974994	4813445831	30	85	Paolo_Manghi	ERR414582;ERR414301
MH0355	stool	control	adult	DNK	no	84626805	6767879522	30	85	Paolo_Manghi	ERR414583;ERR414302
MH0356	stool	control	adult	DNK	no	66824372	4980732725	30	85	Paolo_Manghi	ERR414584;ERR414303
MH0357	stool	control	adult	DNK	no	66819408	5531037532	30	85	Paolo_Manghi	ERR414585;ERR414304
MH0358	stool	control	adult	DNK	no	64032689	5122217223	30	81	Paolo_Manghi	ERR414586;ERR414305
MH0359	stool	control	adult	DNK	no	63351352	5225281169	30	85	Paolo_Manghi	ERR414587;ERR414306
MH0360	stool	control	adult	DNK	no	66856881	5441843892	30	85	Paolo_Manghi	ERR414588;ERR414307
MH0361	stool	control	adult	DNK	no	76709802	6181293620	30	85	Paolo_Manghi	ERR414589;ERR414308
MH0362	stool	control	adult	DNK	no	72868123	5758490018	30	85	Paolo_Manghi	ERR414590;ERR414309
MH0363	stool	control	adult	DNK	no	71695207	5738081541	30	85	Paolo_Manghi	ERR414591;ERR414310
MH0364	stool	control	adult	DNK	no	66667471	5382967763	30	85	Paolo_Manghi	ERR414592;ERR414311
MH0365	stool	control	adult	DNK	no	63186803	5298021186	30	85	Paolo_Manghi	ERR414593;ERR414312
MH0366	stool	control	adult	DNK	no	58912039	4740977798	30	87	Paolo_Manghi	ERR414594;ERR414313
MH0367	stool	control	adult	DNK	no	73339401	5815105035	30	86	Paolo_Manghi	ERR414595;ERR414314
MH0368	stool	control	adult	DNK	no	65865567	5309759317	30	86	Paolo_Manghi	ERR414596;ERR414315
MH0369	stool	control	adult	DNK	no	69613601	5631542504	30	85	Paolo_Manghi	ERR414597;ERR414316
MH0370	stool	control	adult	DNK	no	69668575	5528808940	30	85	Paolo_Manghi	ERR414598;ERR414317
MH0371	stool	control	adult	DNK	no	73847448	5815488801	30	85	Paolo_Manghi	ERR414599;ERR414318
MH0372	stool	control	adult	DNK	no	68468824	5388903090	30	85	Paolo_Manghi	ERR414600;ERR414319
MH0373	stool	control	adult	DNK	no	67132835	5380769419	30	89	Paolo_Manghi	ERR414601;ERR414320
MH0374	stool	control	adult	DNK	no	69646381	5680566661	30	87	Paolo_Manghi	ERR414602;ERR414321
MH0375	stool	control	adult	DNK	no	54361643	4307392342	30	85	Paolo_Manghi	ERR414603;ERR414322
MH0376	stool	control	adult	DNK	no	64432623	5151349418	30	86	Paolo_Manghi	ERR414605;ERR414604;ERR414323;ERR414324
MH0377	stool	control	adult	DNK	no	66084125	5243281887	30	85	Paolo_Manghi	ERR414606;ERR414325
MH0378	stool	control	adult	DNK	no	80067895	6491382373	30	85	Paolo_Manghi	ERR414607;ERR414326
MH0379	stool	control	adult	DNK	no	71136583	5723139775	30	85	Paolo_Manghi	ERR414608;ERR414327
MH0381	stool	control	adult	DNK	no	58361116	4787909631	30	87	Paolo_Manghi	ERR414610;ERR414609;ERR414329;ERR414328
MH0382	stool	control	adult	DNK	no	60927445	4839020327	30	85	Paolo_Manghi	ERR414611;ERR414330
MH0383	stool	control	adult	DNK	no	66639830	5265056592	30	85	Paolo_Manghi	ERR414612;ERR414331
MH0384	stool	control	adult	DNK	no	73102633	5895178607	30	85	Paolo_Manghi	ERR414613;ERR414332
MH0385	stool	control	adult	DNK	no	73066225	5917194960	30	86	Paolo_Manghi	ERR414614;ERR414333
MH0386	stool	control	adult	DNK	no	65677446	5258936891	30	85	Paolo_Manghi	ERR414615;ERR414334
MH0387	stool	control	adult	DNK	no	69423411	5785209881	30	85	Paolo_Manghi	ERR414616;ERR414335
MH0388	stool	control	adult	DNK	no	61789727	5040716974	30	86	Paolo_Manghi	ERR414617;ERR414336
MH0389	stool	control	adult	DNK	no	65098706	5197470621	30	85	Paolo_Manghi	ERR414618;ERR414337
MH0390	stool	control	adult	DNK	no	62930522	5068816032	30	87	Paolo_Manghi	ERR414619;ERR414338
MH0391	stool	control	adult	DNK	no	55456643	4445878011	30	85	Paolo_Manghi	ERR414620;ERR414339
MH0392	stool	control	adult	DNK	no	73684844	5889504735	30	86	Paolo_Manghi	ERR414621;ERR414340
MH0393	stool	control	adult	DNK	no	64554456	5180651760	30	85	Paolo_Manghi	ERR414622;ERR414341
MH0394	stool	control	adult	DNK	no	71352220	5666116394	30	85	Paolo_Manghi	ERR414623;ERR414342
MH0395	stool	control	adult	DNK	no	76511224	6155124963	30	86	Paolo_Manghi	ERR414624;ERR414343
MH0396	stool	control	adult	DNK	no	63719784	5104991360	30	84	Paolo_Manghi	ERR414625;ERR414344
MH0397	stool	control	adult	DNK	no	68600013	5464879973	30	87	Paolo_Manghi	ERR414626;ERR414345
MH0398	stool	control	adult	DNK	no	62978745	5054876797	30	87	Paolo_Manghi	ERR414627;ERR414346
MH0399	stool	control	adult	DNK	no	79121954	6534631754	30	86	Paolo_Manghi	ERR414628;ERR414347
MH0400	stool	control	adult	DNK	no	66747054	5445635202	30	87	Paolo_Manghi	ERR414629;ERR414348
MH0401	stool	control	adult	DNK	no	61838728	4917412673	30	85	Paolo_Manghi	ERR414631;ERR414630;ERR414350;ERR414349
MH0402	stool	control	adult	DNK	no	61646178	5006220805	30	87	Paolo_Manghi	ERR414632;ERR414351
NLF002-IE	stool	control	adult	CHN	no	14784410	1204943064	30	86	Paolo_Manghi	ERR504986
NLF009-IE	stool	control	adult	CHN	no	14737351	1181743266	30	85	Paolo_Manghi	ERR504987
NLM009-IE	stool	control	adult	CHN	no	24975539	2020685927	30	85	Paolo_Manghi	ERR504982;ERR504976
NLM025-IE	stool	control	adult	CHN	no	13765933	1110596523	30	85	Paolo_Manghi	ERR504988
NOF002-IE	stool	control	adult	CHN	no	33626095	2773868563	30	87	Paolo_Manghi	ERR504983;ERR504977
NOF007-IE	stool	control	adult	CHN	no	23249556	1870531804	30	85	Paolo_Manghi	ERR504984;ERR504978
NOF013-IE	stool	control	adult	CHN	no	18328747	1481098092	30	85	Paolo_Manghi	ERR504989
O2.CD1-0	stool	control	adult	ESP	no	83805081	7077226089	30	86	Paolo_Manghi	ERR414633;ERR414352
O2.CD1-0-PT	stool	control	adult	ESP	no	75540937	6410575014	30	86	Paolo_Manghi	ERR414634;ERR414353
O2.CD2-0	stool	control	adult	ESP	no	65219861	5449825955	30	86	Paolo_Manghi	ERR414635;ERR414354
O2.CD2-0-PT	stool	control	adult	ESP	no	90498208	7651029682	30	85	Paolo_Manghi	ERR414636;ERR414355
O2.CD3-0-PT	stool	control	adult	ESP	no	66725672	5424055167	30	85	Paolo_Manghi	ERR414637;ERR414356
O2.UC1-1	stool	control	adult	ESP	no	64047987	5422847111	30	87	Paolo_Manghi	ERR414639;ERR414358
O2.UC11-1	stool	control	adult	ESP	no	79314371	6629796093	30	87	Paolo_Manghi	ERR414638;ERR414357
O2.UC12-1	stool	control	adult	ESP	no	69532260	5595423543	30	83	Paolo_Manghi	ERR414640;ERR414359
O2.UC13-1	stool	control	adult	ESP	no	90782875	7223181806	30	83	Paolo_Manghi	ERR414641;ERR414360
O2.UC14-1	stool	control	adult	ESP	no	64432349	5297264084	30	86	Paolo_Manghi	ERR414642;ERR414361
O2.UC15-0	stool	control	adult	ESP	no	71079851	5888756649	30	86	Paolo_Manghi	ERR414643;ERR414362
O2.UC15-1	stool	control	adult	ESP	no	52954891	4423563650	30	87	Paolo_Manghi	ERR414644;ERR414363
O2.UC15-2	stool	control	adult	ESP	no	68614392	5660597462	30	86	Paolo_Manghi	ERR414645;ERR414364
O2.UC16-1	stool	control	adult	ESP	no	80422705	6501083026	30	82	Paolo_Manghi	ERR414646;ERR414365
O2.UC17-1	stool	control	adult	ESP	no	66176052	5485267174	30	86	Paolo_Manghi	ERR414647;ERR414366
O2.UC18-1	stool	control	adult	ESP	no	92061320	7453980475	30	83	Paolo_Manghi	ERR414648;ERR414367
O2.UC19-1	stool	control	adult	ESP	no	57596620	4762070521	30	86	Paolo_Manghi	ERR414649;ERR414368
O2.UC20-1	stool	control	adult	ESP	no	64848392	5358849075	30	86	Paolo_Manghi	ERR414650;ERR414369
O2.UC2-1	stool	control	adult	ESP	no	68230607	5665552124	30	85	Paolo_Manghi	ERR414652;ERR414371
O2.UC21-1	stool	control	adult	ESP	no	69036541	5760874121	30	83	Paolo_Manghi	ERR414651;ERR414370
O2.UC22-1	stool	control	adult	ESP	no	57317695	4680082448	30	83	Paolo_Manghi	ERR414653;ERR414372
O2.UC23-1	stool	control	adult	ESP	no	25339038	2057809539	30	83	Paolo_Manghi	ERR414654;ERR414373
O2.UC24-1	stool	control	adult	ESP	no	71330247	5790489514	30	83	Paolo_Manghi	ERR414655;ERR414374
O2.UC26-1	stool	control	adult	ESP	no	73828359	5991834894	30	83	Paolo_Manghi	ERR414656;ERR414375
O2.UC27-1	stool	control	adult	ESP	no	58024898	4844198287	30	86	Paolo_Manghi	ERR414657;ERR414376
O2.UC28-0	stool	control	adult	ESP	no	76488564	6101165903	30	84	Paolo_Manghi	ERR414658;ERR414377
O2.UC28-1	stool	control	adult	ESP	no	60231342	5172126903	30	89	Paolo_Manghi	ERR414659;ERR414378
O2.UC28-2	stool	control	adult	ESP	no	68932006	5475386824	30	84	Paolo_Manghi	ERR414660;ERR414379
O2.UC29-1	stool	control	adult	ESP	no	61318160	5166438566	30	85	Paolo_Manghi	ERR414661;ERR414380
O2.UC30-1	stool	control	adult	ESP	no	77046154	6264830385	30	82	Paolo_Manghi	ERR414662;ERR414381
O2.UC3-1	stool	control	adult	ESP	no	70949113	5703195543	30	83	Paolo_Manghi	ERR414664;ERR414383
O2.UC31-1	stool	control	adult	ESP	no	69893923	5804014541	30	85	Paolo_Manghi	ERR414663;ERR414382
O2.UC32-1	stool	control	adult	ESP	no	69486585	5644267914	30	83	Paolo_Manghi	ERR414665;ERR414384
O2.UC35-1	stool	control	adult	ESP	no	71691268	6005421321	30	87	Paolo_Manghi	ERR414666;ERR414385
O2.UC36-0	stool	control	adult	ESP	no	83156688	6716631984	30	86	Paolo_Manghi	ERR414668;ERR414667;ERR414387;ERR414386
O2.UC36-1	stool	control	adult	ESP	no	63787011	5303653845	30	86	Paolo_Manghi	ERR414669;ERR414388
O2.UC37-1	stool	control	adult	ESP	no	93576577	7947476526	30	87	Paolo_Manghi	ERR414670;ERR414389
O2.UC38-1	stool	control	adult	ESP	no	80410828	6689470901	30	83	Paolo_Manghi	ERR414671;ERR414390
O2.UC40-1	stool	control	adult	ESP	no	83099617	7136633447	30	87	Paolo_Manghi	ERR414672;ERR414391
O2.UC4-1	stool	control	adult	ESP	no	83234925	6705404019	30	83	Paolo_Manghi	ERR414674;ERR414393
O2.UC41-1	stool	control	adult	ESP	no	85677440	6928398548	30	83	Paolo_Manghi	ERR414673;ERR414392
O2.UC43-1	stool	control	adult	ESP	no	77032951	6380795880	30	83	Paolo_Manghi	ERR414675;ERR414394
O2.UC44-1	stool	control	adult	ESP	no	77373446	6277624996	30	83	Paolo_Manghi	ERR414676;ERR414395
O2.UC46-1	stool	control	adult	ESP	no	90203671	7337193880	30	83	Paolo_Manghi	ERR414677;ERR414396
O2.UC47-1	stool	control	adult	ESP	no	69974273	5649777302	30	83	Paolo_Manghi	ERR414678;ERR414397
O2.UC48-1	stool	control	adult	ESP	no	104286903	8637370227	30	83	Paolo_Manghi	ERR414679;ERR414398
O2.UC5-1	stool	control	adult	ESP	no	73937035	6215338185	30	87	Paolo_Manghi	ERR414680;ERR414399
O2.UC6-0	stool	control	adult	ESP	no	75332234	6208713475	30	84	Paolo_Manghi	ERR414681;ERR414400
O2.UC6-1	stool	control	adult	ESP	no	75768172	6242767726	30	85	Paolo_Manghi	ERR414682;ERR414401
O2.UC6-2	stool	control	adult	ESP	no	62622654	5121828916	30	84	Paolo_Manghi	ERR414683;ERR414402
O2.UC7-0	stool	control	adult	ESP	no	66611814	5503619303	30	86	Paolo_Manghi	ERR414684;ERR414403
O2.UC7-1	stool	control	adult	ESP	no	59206893	4722291457	30	83	Paolo_Manghi	ERR414685;ERR414404
O2.UC8-0	stool	control	adult	ESP	no	61590511	5035597570	30	86	Paolo_Manghi	ERR414686;ERR414405
O2.UC8-1	stool	control	adult	ESP	no	61704191	5107673367	30	85	Paolo_Manghi	ERR414687;ERR414406
O2.UC8-2	stool	control	adult	ESP	no	63442787	5244435825	30	86	Paolo_Manghi	ERR414688;ERR414407
O2.UC9-1	stool	control	adult	ESP	no	75481749	6259911554	30	83	Paolo_Manghi	ERR414689;ERR414408
V1.CD1-0-PN	stool	control	adult	ESP	no	74922475	6071651916	30	85	Paolo_Manghi	ERR414690;ERR414409
V1.CD1-0-PT	stool	control	adult	ESP	no	75427677	6277637997	30	85	Paolo_Manghi	ERR414691;ERR414410
V1.CD12-3	stool	control	adult	ESP	no	98276583	8092860158	30	86	Paolo_Manghi	ERR414693;ERR414692;ERR414412;ERR414411
V1.CD1-3-PN	stool	control	adult	ESP	no	74218528	6004387248	30	85	Paolo_Manghi	ERR414694;ERR414413
V1.CD20-0	stool	control	adult	ESP	no	82474917	6685228250	30	86	Paolo_Manghi	ERR414696;ERR414695;ERR414415;ERR414414
V1.CD2-0-PN	stool	control	adult	ESP	no	60312973	4932761091	30	85	Paolo_Manghi	ERR414697;ERR414416
V1.CD2-0-PT	stool	control	adult	ESP	no	92822289	7546983991	30	85	Paolo_Manghi	ERR414698;ERR414417
V1.CD3-0-PN	stool	control	adult	ESP	no	76030861	6194247971	30	87	Paolo_Manghi	ERR414699;ERR414418
V1.CD3-0-PT	stool	control	adult	ESP	no	115824788	9599334973	30	85	Paolo_Manghi	ERR414700;ERR414419
V1.CD32-0	stool	control	adult	ESP	no	98607332	7986326135	30	86	Paolo_Manghi	ERR414702;ERR414701;ERR414421;ERR414420
V1.CD32-4	stool	control	adult	ESP	no	94707130	7673803085	30	87	Paolo_Manghi	ERR414704;ERR414703;ERR414423;ERR414422
V1.CD3-3-PN	stool	control	adult	ESP	no	72309900	5779596158	30	84	Paolo_Manghi	ERR414705;ERR414424
V1.CD37-4	stool	control	adult	ESP	no	68680777	5877014965	30	87	Paolo_Manghi	ERR414706;ERR414425
V1.CD40-0	stool	control	adult	ESP	no	97068881	7750647052	30	86	Paolo_Manghi	ERR414708;ERR414707;ERR414427;ERR414426
V1.CD4-0-PN	stool	control	adult	ESP	no	65691060	5348577600	30	86	Paolo_Manghi	ERR414709;ERR414428
V1.CD4-0-PT	stool	control	adult	ESP	no	102762314	8520360163	30	85	Paolo_Manghi	ERR414710;ERR414429
V1.CD43-0	stool	control	adult	ESP	no	65457649	5434185711	30	86	Paolo_Manghi	ERR414711;ERR414430
V1.CD44-0	stool	control	adult	ESP	no	94431553	7933483392	30	87	Paolo_Manghi	ERR414713;ERR414712;ERR414432;ERR414431
V1.CD44-4	stool	control	adult	ESP	no	89637161	7500341797	30	85	Paolo_Manghi	ERR414714;ERR414433
V1.CD45-0	stool	control	adult	ESP	no	93497434	7922474701	30	87	Paolo_Manghi	ERR414716;ERR414715;ERR414435;ERR414434
V1.CD46-0	stool	control	adult	ESP	no	83607219	6884181982	30	87	Paolo_Manghi	ERR414718;ERR414717;ERR414437;ERR414436
V1.CD48-0	stool	control	adult	ESP	no	89789986	7395053527	30	86	Paolo_Manghi	ERR414719;ERR414720;ERR414439;ERR414438
V1.CD49-0	stool	control	adult	ESP	no	70552328	5893582271	30	87	Paolo_Manghi	ERR414721;ERR414440
V1.CD50-0	stool	control	adult	ESP	no	75464321	6209190600	30	86	Paolo_Manghi	ERR414722;ERR414441
V1.CD5-0-PN	stool	control	adult	ESP	no	68853757	5714793989	30	85	Paolo_Manghi	ERR414723;ERR414442
V1.CD51-0	stool	control	adult	ESP	no	78939367	6711504458	30	86	Paolo_Manghi	ERR414724;ERR414443
V1.CD52-0	stool	control	adult	ESP	no	83647578	7121032083	30	86	Paolo_Manghi	ERR414725;ERR414444
V1.CD53-0	stool	control	adult	ESP	no	69684142	5877496258	30	85	Paolo_Manghi	ERR414726;ERR414445
V1.CD54-0	stool	control	adult	ESP	no	86037577	7160881371	30	85	Paolo_Manghi	ERR414727;ERR414446
V1.CD55-0	stool	control	adult	ESP	no	80590142	6712601739	30	86	Paolo_Manghi	ERR414728;ERR414447
V1.CD6-0-PN	stool	control	adult	ESP	no	68522189	5507186884	30	85	Paolo_Manghi	ERR414729;ERR414448
V1.CD6-0-PT	stool	control	adult	ESP	no	102146266	8219949568	30	86	Paolo_Manghi	ERR414730;ERR414449
V1.CD7-0-PN	stool	control	adult	ESP	no	69760155	5582864725	30	85	Paolo_Manghi	ERR414731;ERR414450
V1.CD8-0-PN	stool	control	adult	ESP	no	81268745	6549103545	30	85	Paolo_Manghi	ERR414732;ERR414451
V1.FI01	stool	control	adult	ESP	no	81096392	6859087107	30	86	Paolo_Manghi	ERR414733;ERR414452
V1.FI02	stool	control	adult	ESP	no	109066613	8834535711	30	87	Paolo_Manghi	ERR414734;ERR414453
V1.FI03	stool	control	adult	ESP	no	81048739	6582016440	30	86	Paolo_Manghi	ERR414735;ERR414454
V1.FI04	stool	control	adult	ESP	no	84578151	7168830001	30	86	Paolo_Manghi	ERR414736;ERR414455
V1.FI05	stool	control	adult	ESP	no	70905225	6032333732	30	87	Paolo_Manghi	ERR414737;ERR414456
V1.FI06	stool	control	adult	ESP	no	80537133	6949986713	30	86	Paolo_Manghi	ERR414738;ERR414457
V1.FI07	stool	control	adult	ESP	no	71797968	6038955155	30	85	Paolo_Manghi	ERR414739;ERR414458
V1.FI08	stool	control	adult	ESP	no	83519135	6956306274	30	85	Paolo_Manghi	ERR414740;ERR414459
V1.FI09	stool	control	adult	ESP	no	77354786	6571330428	30	87	Paolo_Manghi	ERR414741;ERR414460
V1.FI10	stool	control	adult	ESP	no	85656453	7206108468	30	85	Paolo_Manghi	ERR414742;ERR414461
V1.FI11	stool	control	adult	ESP	no	73784630	6202693908	30	85	Paolo_Manghi	ERR414743;ERR414462
V1.FI12	stool	control	adult	ESP	no	87164713	7402548404	30	87	Paolo_Manghi	ERR414744;ERR414463
V1.FI13	stool	control	adult	ESP	no	77012009	6594044734	30	85	Paolo_Manghi	ERR414745;ERR414464
V1.FI14	stool	control	adult	ESP	no	84524493	7157788856	30	87	Paolo_Manghi	ERR414746;ERR414465
V1.FI15	stool	control	adult	ESP	no	81560781	6890958662	30	86	Paolo_Manghi	ERR414747;ERR414466
V1.FI16	stool	control	adult	ESP	no	78852600	6664387364	30	86	Paolo_Manghi	ERR414748;ERR414467
V1.FI17	stool	control	adult	ESP	no	72898540	6205572658	30	87	Paolo_Manghi	ERR414749;ERR414468
V1.FI18	stool	control	adult	ESP	no	82519829	7034327312	30	86	Paolo_Manghi	ERR414750;ERR414469
V1.FI19	stool	control	adult	ESP	no	76468282	6463600535	30	85	Paolo_Manghi	ERR414751;ERR414470
V1.FI20	stool	control	adult	ESP	no	82720298	7071193954	30	87	Paolo_Manghi	ERR414752;ERR414471
V1.FI21	stool	control	adult	ESP	no	57010821	4794089179	30	84	Paolo_Manghi	ERR414753;ERR414472
V1.FI22	stool	control	adult	ESP	no	70031917	6201433150	30	90	Paolo_Manghi	ERR414754;ERR414473
V1.FI23	stool	control	adult	ESP	no	62052088	5252327940	30	86	Paolo_Manghi	ERR414755;ERR414474
V1.FI24	stool	control	adult	ESP	no	134191380	11358352057	30	86	Paolo_Manghi	ERR414756;ERR414475
V1.FI25	stool	control	adult	ESP	no	75781090	6440843347	30	86	Paolo_Manghi	ERR414757;ERR414476
V1.FI26	stool	control	adult	ESP	no	82316087	6968335171	30	86	Paolo_Manghi	ERR414758;ERR414477
V1.FI27	stool	control	adult	ESP	no	67116258	5669247049	30	86	Paolo_Manghi	ERR414759;ERR414478
V1.FI28	stool	control	adult	ESP	no	77947111	6507804667	30	84	Paolo_Manghi	ERR414760;ERR414479
V1.FI29	stool	control	adult	ESP	no	58325065	4925801585	30	86	Paolo_Manghi	ERR414761;ERR414480
V1.FI30	stool	control	adult	ESP	no	72754004	6166455334	30	86	Paolo_Manghi	ERR414762;ERR414481
V1.FI31	stool	control	adult	ESP	no	62178963	5294777487	30	86	Paolo_Manghi	ERR414763;ERR414482
V1.FI32	stool	control	adult	ESP	no	87158373	7360220836	30	85	Paolo_Manghi	ERR414764;ERR414483
V1.FI33	stool	control	adult	ESP	no	79350126	6701410338	30	85	Paolo_Manghi	ERR414765;ERR414484
V1.FI34	stool	control	adult	ESP	no	87351380	7453455898	30	87	Paolo_Manghi	ERR414766;ERR414485
V1.FI35	stool	control	adult	ESP	no	65234278	5518578180	30	86	Paolo_Manghi	ERR414767;ERR414486
V1.FI36	stool	control	adult	ESP	no	86416301	7287317782	30	86	Paolo_Manghi	ERR414768;ERR414487
V1.FI37	stool	control	adult	ESP	no	81435735	6925462719	30	86	Paolo_Manghi	ERR414769;ERR414488
V1.UC22-1	stool	control	adult	ESP	no	82978692	6823277690	30	86	Paolo_Manghi	ERR414771;ERR414770;ERR414489;ERR414490
V1.UC38-4	stool	control	adult	ESP	no	93505694	7751769690	30	86	Paolo_Manghi	ERR414773;ERR414772;ERR414492;ERR414491
V1.UC39-4	stool	control	adult	ESP	no	51833646	4165928619	30	85	Paolo_Manghi	ERR414774;ERR414493
V1.UC40-1	stool	control	adult	ESP	no	65332377	5395298300	30	87	Paolo_Manghi	ERR414776;ERR414775;ERR414495;ERR414494
V1.UC47-4	stool	control	adult	ESP	no	65145757	5309210212	30	86	Paolo_Manghi	ERR414777;ERR414496
V1.UC54-4	stool	control	adult	ESP	no	70932699	5787805677	30	85	Paolo_Manghi	ERR414778;ERR414497
V1.UC56-1	stool	control	adult	ESP	no	3018521	254144259	30	87	Paolo_Manghi	ERR414780;ERR414779;ERR414499;ERR414498
V1.UC58-4	stool	control	adult	ESP	no	70615864	6020729485	30	87	Paolo_Manghi	ERR414781;ERR414500
V1.UC59-0	stool	control	adult	ESP	no	89499128	7465907154	30	87	Paolo_Manghi	ERR414783;ERR414782;ERR414502;ERR414501
V1.UC59-4	stool	control	adult	ESP	no	2126770	182178852	30	87	Paolo_Manghi	ERR414784;ERR414503
V1.UC60-0	stool	control	adult	ESP	no	70228317	5729831069	30	87	Paolo_Manghi	ERR414787;ERR414786;ERR414785;ERR414505;ERR414504;ERR414506
V1.UC63-0	stool	control	adult	ESP	no	78237076	6434035633	30	87	Paolo_Manghi	ERR414790;ERR414789;ERR414788;ERR414509;ERR414508;ERR414507
V1.UC64-0	stool	control	adult	ESP	no	63937976	5214305013	30	86	Paolo_Manghi	ERR414791;ERR414510
nHF511704	stool	control	adult	CHN	no	39417362	4927170250	125	125	Valentina_Giunchiglia	ERR1398129
nHM512705	stool	control	adult	CHN	no	39288154	4911019250	125	125	Valentina_Giunchiglia	ERR1398173
nHM611708	stool	control	adult	CHN	no	39222364	4902795500	125	125	Valentina_Giunchiglia	ERR1398206
nHF611710	stool	control	adult	CHN	no	39907950	4988493750	125	125	Valentina_Giunchiglia	ERR1398242
nHM511712	stool	control	adult	CHN	no	39753034	4969129250	125	125	Valentina_Giunchiglia	ERR1398075
nHM410714	stool	control	adult	CHN	no	55279176	6909897000	125	125	Valentina_Giunchiglia	ERR1398153
nHM511615	stool	control	adult	CHN	no	43102762	5387845250	125	125	Valentina_Giunchiglia	ERR1398078
nHM412716	stool	control	adult	CHN	no	41766000	5220750000	125	125	Valentina_Giunchiglia	ERR1398214
nHM511717	stool	control	adult	CHN	no	45729000	5716125000	125	125	Valentina_Giunchiglia	ERR1398192
nHF411719	stool	control	adult	CHN	no	44864550	5608068750	125	125	Valentina_Giunchiglia	ERR1398138
nHM511720	stool	control	adult	CHN	no	44502256	5562782000	125	125	Valentina_Giunchiglia	ERR1398083
nHF612722	stool	control	adult	CHN	no	41504530	5188066250	125	125	Valentina_Giunchiglia	ERR1398161
nHF611623	stool	control	adult	CHN	no	44845612	5605701500	125	125	Valentina_Giunchiglia	ERR1398223
nHMX11726	stool	control	adult	CHN	no	49970124	6246265500	125	125	Valentina_Giunchiglia	ERR1398253
nHM410727	stool	control	adult	CHN	no	52874252	6609281500	125	125	Valentina_Giunchiglia	ERR1398218
nHM511730	stool	control	adult	CHN	no	41499926	5187490750	125	125	Valentina_Giunchiglia	ERR1398178
nHM510831	stool	control	adult	CHN	no	45848354	5731044250	125	125	Valentina_Giunchiglia	ERR1398113
nHM510732	stool	control	adult	CHN	no	41756272	5219534000	125	125	Valentina_Giunchiglia	ERR1398180
nHM511735	stool	control	adult	CHN	no	41952188	5244023500	125	125	Valentina_Giunchiglia	ERR1398148
nHM510737	stool	control	adult	CHN	no	41399286	5174910750	125	125	Valentina_Giunchiglia	ERR1398144
nHM511738	stool	control	adult	CHN	no	45894756	5736844500	125	125	Valentina_Giunchiglia	ERR1398217
nHF411741	stool	control	adult	CHN	no	43179664	5397458000	125	125	Valentina_Giunchiglia	ERR1398169
nHF409542	stool	control	adult	CHN	no	44252744	5531593000	125	125	Valentina_Giunchiglia	ERR1398244
nHM612743	stool	control	adult	CHN	no	45897108	5737138500	125	125	Valentina_Giunchiglia	ERR1398118
nHM411801	stool	control	adult	CHN	no	39899568	4987446000	125	125	Valentina_Giunchiglia	ERR1398164
nHM512802	stool	control	adult	CHN	no	40296722	5037090250	125	125	Valentina_Giunchiglia	ERR1398243
nHM412703	stool	control	adult	CHN	no	54761610	6845201250	125	125	Valentina_Giunchiglia	ERR1398198
nHM512806	stool	control	adult	CHN	no	44620270	5577533750	125	125	Valentina_Giunchiglia	ERR1398127
nHM612607	stool	control	adult	CHN	no	42749602	5343700250	125	125	Valentina_Giunchiglia	ERR1398089
nHM612709	stool	control	adult	CHN	no	41668724	5208590500	125	125	Valentina_Giunchiglia	ERR1398100
nHM512811	stool	control	adult	CHN	no	41615596	5201949500	125	125	Valentina_Giunchiglia	ERR1398263
nHM511813	stool	control	adult	CHN	no	44199010	5524876250	125	125	Valentina_Giunchiglia	ERR1398126
nHF512818	stool	control	adult	CHN	no	41408706	5176088250	125	125	Valentina_Giunchiglia	ERR1398248
nHM511821	stool	control	adult	CHN	no	40982996	5122874500	125	125	Valentina_Giunchiglia	ERR1398237
nHM612724	stool	control	adult	CHN	no	40343880	5042985000	125	125	Valentina_Giunchiglia	ERR1398224
nHM512828	stool	control	adult	CHN	no	40430198	5053774750	125	125	Valentina_Giunchiglia	ERR1398114
nHF512829	stool	control	adult	CHN	no	48447854	6055981750	125	125	Valentina_Giunchiglia	ERR1398152
nHM410833	stool	control	adult	CHN	no	40590932	5073866500	125	125	Valentina_Giunchiglia	ERR1398101
nHM512834	stool	control	adult	CHN	no	43090152	5386269000	125	125	Valentina_Giunchiglia	ERR1398109
nHM412839	stool	control	adult	CHN	no	49566292	6195786500	125	125	Valentina_Giunchiglia	ERR1398213
nHM412844	stool	control	adult	CHN	no	43262918	5407864750	125	125	Valentina_Giunchiglia	ERR1398205
FAT_DON_19	stool	control	adult	NLD	no	65786970	4962247895	45	79	Paolo_Manghi,Marisa_Metzger	ERR1297850;ERR1297788;ERR1297649;ERR1297647;ERR1297588;ERR1297554;ERR1297520;ERR1297423
FAT_DON_8	stool	control	adult	NLD	no	67414212	5480653987	2	88	Paolo_Manghi,Marisa_Metzger	ERR1297846;ERR1297727;ERR1297685;ERR1297678;ERR1297637;ERR1297628;ERR1297620;ERR1297428
FAT_DON_11_4	stool	control	adult	NLD	no	50696082	4310457532	45	93	Paolo_Manghi,Marisa_Metzger	ERR1297822;ERR1297777;ERR1297659;ERR1297573;ERR1297508;ERR1297506
FAT_DON_11_5	stool	control	adult	NLD	no	68387466	5565008196	3	87	Paolo_Manghi,Marisa_Metzger	ERR1297843;ERR1297800;ERR1297686;ERR1297674;ERR1297630;ERR1297611;ERR1297589;ERR1297427
FAT_DON_11_6	stool	control	adult	NLD	no	55926626	4850351593	45	94	Paolo_Manghi,Marisa_Metzger	ERR1297801;ERR1297774;ERR1297755;ERR1297676;ERR1297627;ERR1297527;ERR1297500;ERR1297426
AS43	stool	control	adult	DEU	no	23705858	2394291658	101	101	Paolo_Manghi	SRR2155180
AS44	stool	control	adult	DEU	no	114595596	11574155196	101	101	Paolo_Manghi	SRR2155482
AS45	stool	control	adult	DEU	no	20393196	2059712796	101	101	Paolo_Manghi	SRR2155174
AS50	stool	control	adult	DEU	no	19630980	1982728980	101	101	Paolo_Manghi	SRR2155306
AS51	stool	control	adult	DEU	no	19527640	1972291640	101	101	Paolo_Manghi	SRR2155319
AS53	stool	control	adult	DEU	no	18799470	1898746470	101	101	Paolo_Manghi	SRR2155333
AS56	stool	control	adult	DEU	no	25606732	2586279932	101	101	Paolo_Manghi	SRR2155345
AS58	stool	control	adult	DEU	no	21685500	2190235500	101	101	Paolo_Manghi	SRR2155356
AS60	stool	control	adult	DEU	no	24479434	2472422834	101	101	Paolo_Manghi	SRR2155370
AS61	stool	control	adult	DEU	no	21680024	2189682424	101	101	Paolo_Manghi	SRR2155382
AS62	stool	control	adult	DEU	no	17158122	1732970322	101	101	Paolo_Manghi	SRR2155394
AS63	stool	control	adult	DEU	no	19140596	1933200196	101	101	Paolo_Manghi	SRR2155175
AS64	stool	control	adult	DEU	no	22746778	2297424578	101	101	Paolo_Manghi	SRR2155176
AS65	stool	control	adult	DEU	no	10849876	1095837476	101	101	Paolo_Manghi	SRR2155177
AS66	stool	control	adult	DEU	no	25687932	2594481132	101	101	Paolo_Manghi	SRR2155178
AS68	stool	control	adult	DEU	no	26918696	2718788296	101	101	Paolo_Manghi	SRR2155179
MH0001	stool	control	adult	DNK	no	45014922	1980656568	44	44	Paolo_Manghi	ERR209908;ERR209907;ERR209056;ERR209055
MH0002	stool	control	adult	DNK	no	46564054	3492304050	75	75	Paolo_Manghi	ERR209911;ERR209910;ERR209909;ERR209059;ERR209058;ERR209057
MH0004	stool	control	adult	DNK	no	40277026	1772189144	44	44	Paolo_Manghi	ERR209916;ERR209915;ERR209064;ERR209063
MH0005	stool	control	adult	DNK	no	39402462	1733708328	44	44	Paolo_Manghi	ERR209918;ERR209917;ERR209066;ERR209065
MH0006	stool	control	adult	DNK	no	161145974	10901069708	44	75	Paolo_Manghi	ERR209924;ERR209923;ERR209922;ERR209921;ERR209920;ERR209919;ERR209072;ERR209071;ERR209070;ERR209069;ERR209068;ERR209067
MH0008	stool	control	adult	DNK	no	38154256	1678787264	44	44	Paolo_Manghi	ERR209928;ERR209927;ERR209076;ERR209075
MH0009	stool	control	adult	DNK	no	58446132	4383459900	75	75	Paolo_Manghi	ERR209931;ERR209930;ERR209929;ERR209079;ERR209078;ERR209077
MH0010	stool	control	adult	DNK	no	39167030	1723349320	44	44	Paolo_Manghi	ERR209933;ERR209932;ERR209081;ERR209080
MH0011	stool	control	adult	DNK	no	58492736	4386955200	75	75	Paolo_Manghi	ERR209936;ERR209935;ERR209934;ERR209083;ERR209082;ERR209084
MH0012	stool	control	adult	DNK	no	186050798	13953809850	75	75	Paolo_Manghi	ERR209943;ERR209942;ERR209941;ERR209940;ERR209939;ERR209938;ERR209937;ERR209091;ERR209090;ERR209089;ERR209088;ERR209087;ERR209086;ERR209085
MH0013	stool	control	adult	DNK	no	40004484	1760197296	44	44	Paolo_Manghi	ERR209945;ERR209944;ERR209093;ERR209092
MH0014	stool	control	adult	DNK	no	56295656	4222174200	75	75	Paolo_Manghi	ERR209948;ERR209947;ERR209946;ERR209096;ERR209095;ERR209094
MH0015	stool	control	adult	DNK	no	33012850	1452565400	44	44	Paolo_Manghi	ERR209950;ERR209949;ERR209098;ERR209097
MH0016	stool	control	adult	DNK	no	54391486	4079361450	75	75	Paolo_Manghi	ERR209953;ERR209952;ERR209951;ERR209101;ERR209100;ERR209099
MH0017	stool	control	adult	DNK	no	36152668	1590717392	44	44	Paolo_Manghi	ERR209955;ERR209954;ERR209103;ERR209102
MH0018	stool	control	adult	DNK	no	36577566	1609412904	44	44	Paolo_Manghi	ERR209957;ERR209956;ERR209105;ERR209104
MH0019	stool	control	adult	DNK	no	38853986	1709575384	44	44	Paolo_Manghi	ERR209959;ERR209958;ERR209107;ERR209106
MH0020	stool	control	adult	DNK	no	45794576	3434593200	75	75	Paolo_Manghi	ERR209961;ERR209960;ERR209109;ERR209108
MH0021	stool	control	adult	DNK	no	26254116	1969058700	75	75	Paolo_Manghi	ERR209963;ERR209962;ERR209111;ERR209110
MH0022	stool	control	adult	DNK	no	37108408	1632769952	44	44	Paolo_Manghi	ERR209965;ERR209964;ERR209113;ERR209112
MH0024	stool	control	adult	DNK	no	54906872	3615740280	45	75	Paolo_Manghi	ERR209969;ERR209968;ERR209117;ERR209116
MH0025	stool	control	adult	DNK	no	55597758	3678992940	45	75	Paolo_Manghi	ERR209971;ERR209970;ERR209119;ERR209118
MH0026	stool	control	adult	DNK	no	37481422	2811106650	75	75	Paolo_Manghi	ERR209973;ERR209972;ERR209121;ERR209120
MH0027	stool	control	adult	DNK	no	32375364	1424516016	44	44	Paolo_Manghi	ERR209975;ERR209974;ERR209123;ERR209122
MH0028	stool	control	adult	DNK	no	55147450	3618371490	45	75	Paolo_Manghi	ERR209977;ERR209976;ERR209125;ERR209124
MH0030	stool	control	adult	DNK	no	51598890	3399735120	45	75	Paolo_Manghi	ERR209979;ERR209978;ERR209127;ERR209126
MH0033	stool	control	adult	DNK	no	44993368	3374502600	75	75	Paolo_Manghi	ERR209985;ERR209984;ERR209133;ERR209132
MH0034	stool	control	adult	DNK	no	37399690	2804976750	75	75	Paolo_Manghi	ERR209987;ERR209986;ERR209135;ERR209134
MH0035	stool	control	adult	DNK	no	49255994	3694199550	75	75	Paolo_Manghi	ERR209989;ERR209988;ERR209137;ERR209136
MH0036	stool	control	adult	DNK	no	47700842	3577563150	75	75	Paolo_Manghi	ERR209991;ERR209990;ERR209139;ERR209138
MH0037	stool	control	adult	DNK	no	42030812	3152310900	75	75	Paolo_Manghi	ERR209993;ERR209992;ERR209141;ERR209140
MH0038	stool	control	adult	DNK	no	45459094	3409432050	75	75	Paolo_Manghi	ERR209995;ERR209994;ERR209143;ERR209142
MH0039	stool	control	adult	DNK	no	42715114	3203633550	75	75	Paolo_Manghi	ERR209997;ERR209996;ERR209145;ERR209144
MH0041	stool	control	adult	DNK	no	44369418	3327706350	75	75	Paolo_Manghi	ERR210001;ERR210000;ERR209149;ERR209148
MH0042	stool	control	adult	DNK	no	43406328	3255474600	75	75	Paolo_Manghi	ERR210003;ERR210002;ERR209151;ERR209150
MH0044	stool	control	adult	DNK	no	44861872	3364640400	75	75	Paolo_Manghi	ERR210007;ERR210006;ERR209155;ERR209154
MH0045	stool	control	adult	DNK	no	49429392	3707204400	75	75	Paolo_Manghi	ERR210009;ERR210008;ERR209157;ERR209156
MH0046	stool	control	adult	DNK	no	35794106	2684557950	75	75	Paolo_Manghi	ERR210011;ERR210010;ERR209159;ERR209158
MH0048	stool	control	adult	DNK	no	26967604	2022570300	75	75	Paolo_Manghi	ERR210015;ERR210014;ERR209163;ERR209162
MH0049	stool	control	adult	DNK	no	30653092	2298981900	75	75	Paolo_Manghi	ERR210017;ERR210016;ERR209165;ERR209164
MH0050	stool	control	adult	DNK	no	47789610	3584220750	75	75	Paolo_Manghi	ERR210019;ERR210018;ERR209167;ERR209166
MH0052	stool	control	adult	DNK	no	28572586	2142943950	75	75	Paolo_Manghi	ERR210023;ERR210022;ERR209171;ERR209170
MH0053	stool	control	adult	DNK	no	43280824	3246061800	75	75	Paolo_Manghi	ERR210025;ERR210024;ERR209173;ERR209172
MH0054	stool	control	adult	DNK	no	42258418	3169381350	75	75	Paolo_Manghi	ERR210027;ERR210026;ERR209175;ERR209174
MH0055	stool	control	adult	DNK	no	47108026	3533101950	75	75	Paolo_Manghi	ERR210029;ERR210028;ERR209177;ERR209176
MH0056	stool	control	adult	DNK	no	49134840	3685113000	75	75	Paolo_Manghi	ERR210031;ERR210030;ERR209179;ERR209178
MH0057	stool	control	adult	DNK	no	43046732	3228504900	75	75	Paolo_Manghi	ERR210033;ERR210032;ERR209181;ERR209180
MH0058	stool	control	adult	DNK	no	49812516	3735938700	75	75	Paolo_Manghi	ERR210035;ERR210034;ERR209183;ERR209182
MH0059	stool	control	adult	DNK	no	41014368	3076077600	75	75	Paolo_Manghi	ERR210037;ERR210036;ERR209185;ERR209184
MH0060	stool	control	adult	DNK	no	41109952	3083246400	75	75	Paolo_Manghi	ERR210039;ERR210038;ERR209187;ERR209186
MH0062	stool	control	adult	DNK	no	36512292	2738421900	75	75	Paolo_Manghi	ERR210043;ERR210042;ERR209191;ERR209190
MH0063	stool	control	adult	DNK	no	45957518	3446813850	75	75	Paolo_Manghi	ERR210045;ERR210044;ERR209193;ERR209192
MH0064	stool	control	adult	DNK	no	44727782	3354583650	75	75	Paolo_Manghi	ERR210047;ERR210046;ERR209195;ERR209194
MH0065	stool	control	adult	DNK	no	44573964	3343047300	75	75	Paolo_Manghi	ERR210049;ERR210048;ERR209197;ERR209196
MH0066	stool	control	adult	DNK	no	36112910	2708468250	75	75	Paolo_Manghi	ERR210051;ERR210050;ERR209199;ERR209198
MH0067	stool	control	adult	DNK	no	44483444	3336258300	75	75	Paolo_Manghi	ERR210053;ERR210052;ERR209201;ERR209200
MH0068	stool	control	adult	DNK	no	43864016	3289801200	75	75	Paolo_Manghi	ERR210055;ERR210054;ERR209203;ERR209202
MH0069	stool	control	adult	DNK	no	69711626	5228371950	75	75	Paolo_Manghi	ERR210058;ERR210057;ERR210056;ERR209206;ERR209205;ERR209204
MH0070	stool	control	adult	DNK	no	47913662	3593524650	75	75	Paolo_Manghi	ERR210060;ERR210059;ERR209208;ERR209207
MH0071	stool	control	adult	DNK	no	46234872	3467615400	75	75	Paolo_Manghi	ERR210062;ERR210061;ERR209210;ERR209209
MH0072	stool	control	adult	DNK	no	49276126	3695709450	75	75	Paolo_Manghi	ERR210064;ERR210063;ERR209212;ERR209211
MH0073	stool	control	adult	DNK	no	47228584	3542143800	75	75	Paolo_Manghi	ERR210066;ERR210065;ERR209214;ERR209213
MH0074	stool	control	adult	DNK	no	46028996	3452174700	75	75	Paolo_Manghi	ERR210068;ERR210067;ERR209216;ERR209215
MH0075	stool	control	adult	DNK	no	47063604	3529770300	75	75	Paolo_Manghi	ERR210070;ERR210069;ERR209218;ERR209217
MH0077	stool	control	adult	DNK	no	49649746	3723730950	75	75	Paolo_Manghi	ERR210074;ERR210073;ERR209222;ERR209221
MH0078	stool	control	adult	DNK	no	26012006	1950900450	75	75	Paolo_Manghi	ERR210076;ERR210075;ERR209224;ERR209223
MH0079	stool	control	adult	DNK	no	27414950	2056121250	75	75	Paolo_Manghi	ERR210078;ERR210077;ERR209226;ERR209225
MH0080	stool	control	adult	DNK	no	46584102	3493807650	75	75	Paolo_Manghi	ERR210080;ERR210079;ERR209228;ERR209227
MH0081	stool	control	adult	DNK	no	47850158	3588761850	75	75	Paolo_Manghi	ERR210082;ERR210081;ERR209230;ERR209229
MH0082	stool	control	adult	DNK	no	48342310	3625673250	75	75	Paolo_Manghi	ERR210084;ERR210083;ERR209232;ERR209231
MH0083	stool	control	adult	DNK	no	47902174	3592663050	75	75	Paolo_Manghi	ERR210086;ERR210085;ERR209234;ERR209233
MH0084	stool	control	adult	DNK	no	53561048	4017078600	75	75	Paolo_Manghi	ERR210088;ERR210087;ERR209236;ERR209235
MH0085	stool	control	adult	DNK	no	49432344	3707425800	75	75	Paolo_Manghi	ERR210090;ERR210089;ERR209238;ERR209237
MH0086	stool	control	adult	DNK	no	55430592	4157294400	75	75	Paolo_Manghi	ERR210092;ERR210091;ERR209240;ERR209239
MH0087	stool	control	adult	DNK	no	63207452	4666725299	72	74	Paolo_Manghi	ERR210096;ERR210095;ERR210094;ERR210093;ERR209244;ERR209243;ERR209242;ERR209241
MH0088	stool	control	adult	DNK	no	63915880	4793691000	75	75	Paolo_Manghi	ERR210097;ERR209245
MH0089	stool	control	adult	DNK	no	58781294	4349815756	73	74	Paolo_Manghi	ERR210101;ERR210100;ERR210099;ERR210098;ERR209249;ERR209248;ERR209247;ERR209246
MH0090	stool	control	adult	DNK	no	55336872	4091085908	72	74	Paolo_Manghi	ERR210105;ERR210104;ERR210103;ERR210102;ERR209253;ERR209252;ERR209251;ERR209250
MH0091	stool	control	adult	DNK	no	62462910	4622255340	73	74	Paolo_Manghi	ERR210106;ERR209254
MH0092	stool	control	adult	DNK	no	83848974	6198782326	73	73	Paolo_Manghi	ERR210113;ERR210112;ERR210111;ERR210110;ERR210109;ERR210108;ERR210107;ERR209261;ERR209260;ERR209259;ERR209258;ERR209257;ERR209256;ERR209255
MH0093	stool	control	adult	DNK	no	58782054	4339805688	73	73	Paolo_Manghi	ERR210119;ERR210118;ERR210117;ERR210116;ERR210115;ERR210114;ERR209267;ERR209266;ERR209265;ERR209264;ERR209263;ERR209262
MH0094	stool	control	adult	DNK	no	68315370	5047719386	73	73	Paolo_Manghi	ERR210125;ERR210124;ERR210123;ERR210122;ERR210121;ERR210120;ERR209273;ERR209272;ERR209271;ERR209270;ERR209269;ERR209268
MH0095	stool	control	adult	DNK	no	55253594	4079217306	73	73	Paolo_Manghi	ERR210131;ERR210130;ERR210129;ERR210128;ERR210127;ERR210126;ERR209279;ERR209278;ERR209277;ERR209276;ERR209275;ERR209274
MH0096	stool	control	adult	DNK	no	66517084	4915916254	73	73	Paolo_Manghi	ERR210137;ERR210136;ERR210135;ERR210134;ERR210133;ERR210132;ERR209285;ERR209284;ERR209283;ERR209282;ERR209281;ERR209280
MH0097	stool	control	adult	DNK	no	57085690	4215657824	73	73	Paolo_Manghi	ERR210143;ERR210142;ERR210141;ERR210140;ERR210139;ERR210138;ERR209291;ERR209290;ERR209289;ERR209288;ERR209287;ERR209286
MH0098	stool	control	adult	DNK	no	75593728	5587557002	73	73	Paolo_Manghi	ERR210147;ERR210146;ERR210145;ERR210144;ERR209295;ERR209294;ERR209293;ERR209292
MH0099	stool	control	adult	DNK	no	59039162	4368897988	73	74	Paolo_Manghi	ERR210150;ERR210149;ERR210148;ERR210152;ERR210151;ERR209300;ERR209299;ERR209298;ERR209297;ERR209296
MH0100	stool	control	adult	DNK	no	71308972	5271577124	73	73	Paolo_Manghi	ERR210156;ERR210155;ERR210154;ERR210153;ERR209304;ERR209303;ERR209302;ERR209301
MH0102	stool	control	adult	DNK	no	58830590	4353463660	73	74	Paolo_Manghi	ERR210166;ERR210165;ERR210164;ERR210163;ERR210162;ERR209314;ERR209313;ERR209312;ERR209311;ERR209310
MH0103	stool	control	adult	DNK	no	63505154	4699381396	73	74	Paolo_Manghi	ERR210171;ERR210170;ERR210169;ERR210168;ERR210167;ERR209319;ERR209318;ERR209317;ERR209316;ERR209315
MH0104	stool	control	adult	DNK	no	77929132	5756951038	73	73	Paolo_Manghi	ERR210178;ERR210177;ERR210176;ERR210175;ERR210174;ERR210173;ERR210172;ERR209326;ERR209325;ERR209324;ERR209323;ERR209322;ERR209321;ERR209320
MH0105	stool	control	adult	DNK	no	63784510	4720053740	73	74	Paolo_Manghi	ERR210183;ERR210182;ERR210181;ERR210180;ERR210179;ERR209331;ERR209330;ERR209329;ERR209328;ERR209327
MH0106	stool	control	adult	DNK	no	81706032	6033376616	73	73	Paolo_Manghi	ERR210190;ERR210189;ERR210188;ERR210187;ERR210186;ERR210185;ERR210184;ERR209338;ERR209337;ERR209336;ERR209335;ERR209334;ERR209333;ERR209332
MH0107	stool	control	adult	DNK	no	80721308	5973376792	73	74	Paolo_Manghi	ERR210196;ERR210195;ERR210194;ERR210193;ERR210192;ERR210191;ERR209344;ERR209343;ERR209342;ERR209341;ERR209340;ERR209339
MH0109	stool	control	adult	DNK	no	65783028	4867944072	73	74	Paolo_Manghi	ERR210201;ERR210200;ERR210199;ERR210198;ERR210197;ERR209349;ERR209348;ERR209347;ERR209346;ERR209345
MH0110	stool	control	adult	DNK	no	66082082	4883101150	73	73	Paolo_Manghi	ERR210207;ERR210206;ERR210205;ERR210204;ERR210203;ERR210202;ERR209355;ERR209354;ERR209353;ERR209352;ERR209351;ERR209350
MH0111	stool	control	adult	DNK	no	61923532	4582341368	73	74	Paolo_Manghi	ERR210210;ERR210209;ERR210208;ERR209358;ERR209357;ERR209356
MH0113	stool	control	adult	DNK	no	55011540	4070853960	73	74	Paolo_Manghi	ERR210214;ERR210213;ERR210212;ERR210211;ERR209362;ERR209361;ERR209360;ERR209359
MH0114	stool	control	adult	DNK	no	61669500	4563543000	73	74	Paolo_Manghi	ERR210219;ERR210218;ERR210217;ERR210216;ERR210215;ERR209367;ERR209366;ERR209365;ERR209364;ERR209363
MH0115	stool	control	adult	DNK	no	55119888	4073745278	73	73	Paolo_Manghi	ERR210222;ERR210221;ERR210220;ERR209370;ERR209369;ERR209368
MH0116	stool	control	adult	DNK	no	62436508	4614283398	73	73	Paolo_Manghi	ERR210228;ERR210227;ERR210226;ERR210225;ERR210224;ERR210223;ERR209376;ERR209375;ERR209374;ERR209373;ERR209372;ERR209371
MH0117	stool	control	adult	DNK	no	59372568	4393570032	73	74	Paolo_Manghi	ERR210232;ERR210231;ERR210230;ERR210229;ERR209380;ERR209379;ERR209378;ERR209377
MH0118	stool	control	adult	DNK	no	59291100	4387541400	73	74	Paolo_Manghi	ERR210235;ERR210234;ERR210233;ERR209383;ERR209382;ERR209381
MH0120	stool	control	adult	DNK	no	59954722	4436649428	73	74	Paolo_Manghi	ERR210239;ERR210238;ERR210237;ERR210236;ERR209387;ERR209386;ERR209385;ERR209384
MH0121	stool	control	adult	DNK	no	59394708	4454603100	75	75	Paolo_Manghi	ERR210240;ERR209388
MH0122	stool	control	adult	DNK	no	61291372	4526990536	72	74	Paolo_Manghi	ERR210245;ERR210244;ERR210243;ERR210242;ERR210241;ERR209393;ERR209392;ERR209391;ERR209390;ERR209389
MH0123	stool	control	adult	DNK	no	58109206	4290550859	72	74	Paolo_Manghi	ERR210249;ERR210248;ERR210247;ERR210246;ERR209394;ERR209397;ERR209396;ERR209395
MH0124	stool	control	adult	DNK	no	55503418	4103713347	72	74	Paolo_Manghi	ERR210254;ERR210253;ERR210252;ERR210251;ERR210250;ERR209402;ERR209401;ERR209400;ERR209399;ERR209398
MH0125	stool	control	adult	DNK	no	60358690	4457238216	72	74	Paolo_Manghi	ERR210258;ERR210257;ERR210256;ERR210255;ERR209406;ERR209405;ERR209404;ERR209403
MH0126	stool	control	adult	DNK	no	56779510	4197745916	72	74	Paolo_Manghi	ERR210262;ERR210261;ERR210260;ERR210259;ERR209410;ERR209409;ERR209408;ERR209407
MH0127	stool	control	adult	DNK	no	52676404	3898053896	73	74	Paolo_Manghi	ERR210266;ERR210265;ERR210264;ERR210263;ERR209414;ERR209413;ERR209412;ERR209411
MH0128	stool	control	adult	DNK	no	61219810	4520172383	72	74	Paolo_Manghi	ERR210270;ERR210269;ERR210268;ERR210267;ERR209418;ERR209417;ERR209416;ERR209415
MH0129	stool	control	adult	DNK	no	55066474	4074919076	73	74	Paolo_Manghi	ERR210274;ERR210273;ERR210272;ERR210271;ERR209422;ERR209421;ERR209420;ERR209419
MH0130	stool	control	adult	DNK	no	59978710	4434771523	72	74	Paolo_Manghi	ERR210278;ERR210277;ERR210276;ERR210275;ERR209426;ERR209425;ERR209424;ERR209423
MH0132	stool	control	adult	DNK	no	59979754	4438501796	73	74	Paolo_Manghi	ERR210282;ERR210281;ERR210280;ERR210279;ERR209430;ERR209429;ERR209428;ERR209427
MH0133	stool	control	adult	DNK	no	59204228	4381112872	73	74	Paolo_Manghi	ERR210286;ERR210285;ERR210284;ERR210283;ERR209434;ERR209433;ERR209432;ERR209431
MH0134	stool	control	adult	DNK	no	56533614	4183487436	73	74	Paolo_Manghi	ERR210290;ERR210289;ERR210288;ERR210287;ERR209438;ERR209437;ERR209436;ERR209435
MH0136	stool	control	adult	DNK	no	58240556	4306031449	72	74	Paolo_Manghi	ERR210298;ERR210297;ERR210296;ERR210295;ERR209446;ERR209445;ERR209444;ERR209443
MH0137	stool	control	adult	DNK	no	52914788	3906729681	72	74	Paolo_Manghi	ERR210302;ERR210301;ERR210300;ERR210299;ERR209450;ERR209449;ERR209448;ERR209447
MH0138	stool	control	adult	DNK	no	60425092	4471456808	73	74	Paolo_Manghi	ERR210303;ERR209451
MH0139	stool	control	adult	DNK	no	71831300	5387347500	75	75	Paolo_Manghi	ERR210304;ERR209452
MH0140	stool	control	adult	DNK	no	70427028	5282027100	75	75	Paolo_Manghi	ERR210305;ERR209453
MH0141	stool	control	adult	DNK	no	70759866	5306989950	75	75	Paolo_Manghi	ERR210306;ERR209454
MH0142	stool	control	adult	DNK	no	67012594	5025944550	75	75	Paolo_Manghi	ERR210307;ERR209455
MH0143	stool	control	adult	DNK	no	67997802	5099835150	75	75	Paolo_Manghi	ERR210308;ERR209456
MH0144	stool	control	adult	DNK	no	70338286	5275371450	75	75	Paolo_Manghi	ERR210309;ERR209457
MH0145	stool	control	adult	DNK	no	66595596	4979323690	73	75	Paolo_Manghi	ERR210311;ERR210310;ERR209459;ERR209458
MH0146	stool	control	adult	DNK	no	57592966	4319472450	75	75	Paolo_Manghi	ERR210312;ERR209460
MH0147	stool	control	adult	DNK	no	62261122	4640340488	72	75	Paolo_Manghi	ERR210316;ERR210315;ERR210314;ERR210313;ERR209464;ERR209463;ERR209462;ERR209461
MH0148	stool	control	adult	DNK	no	64804260	4837155414	73	75	Paolo_Manghi	ERR210320;ERR210319;ERR210318;ERR210317;ERR209468;ERR209467;ERR209466;ERR209465
MH0149	stool	control	adult	DNK	no	58869090	4415181750	75	75	Paolo_Manghi	ERR210321;ERR209469
MH0151	stool	control	adult	DNK	no	63513832	4763537400	75	75	Paolo_Manghi	ERR210322;ERR209470
MH0152	stool	control	adult	DNK	no	60898546	4567390950	75	75	Paolo_Manghi	ERR210323;ERR209471
MH0153	stool	control	adult	DNK	no	61157996	4586849700	75	75	Paolo_Manghi	ERR210324;ERR209472
MH0154	stool	control	adult	DNK	no	59646896	4473517200	75	75	Paolo_Manghi	ERR210325;ERR209473
MH0155	stool	control	adult	DNK	no	59466402	4459980150	75	75	Paolo_Manghi	ERR210326;ERR209474
MH0156	stool	control	adult	DNK	no	59688950	4476671250	75	75	Paolo_Manghi	ERR210327;ERR209475
MH0157	stool	control	adult	DNK	no	58429724	4382229300	75	75	Paolo_Manghi	ERR210328;ERR209476
MH0158	stool	control	adult	DNK	no	59409144	4455685800	75	75	Paolo_Manghi	ERR210329;ERR209477
MH0159	stool	control	adult	DNK	no	58836624	4412746800	75	75	Paolo_Manghi	ERR210330;ERR209478
MH0160	stool	control	adult	DNK	no	56395546	4229665950	75	75	Paolo_Manghi	ERR210331;ERR209479
MH0162	stool	control	adult	DNK	no	68547286	5141046450	75	75	Paolo_Manghi	ERR210332;ERR209480
MH0163	stool	control	adult	DNK	no	61347790	4539736460	73	74	Paolo_Manghi	ERR210334;ERR210333;ERR209482;ERR209481
MH0164	stool	control	adult	DNK	no	63093720	4668935280	73	74	Paolo_Manghi	ERR210335;ERR209483
MH0165	stool	control	adult	DNK	no	63102046	4669551404	73	74	Paolo_Manghi	ERR210340;ERR210339;ERR210338;ERR210337;ERR210336;ERR209488;ERR209487;ERR209486;ERR209485;ERR209484
MH0167	stool	control	adult	DNK	no	58559028	4333368072	73	74	Paolo_Manghi	ERR210347;ERR210346;ERR210345;ERR210344;ERR209495;ERR209494;ERR209493;ERR209492
MH0168	stool	control	adult	DNK	no	59111322	4374237828	73	74	Paolo_Manghi	ERR210351;ERR210350;ERR210349;ERR210348;ERR209499;ERR209498;ERR209497;ERR209496
MH0169	stool	control	adult	DNK	no	61639412	4611832936	73	75	Paolo_Manghi	ERR210353;ERR210352;ERR209501;ERR209500
MH0170	stool	control	adult	DNK	no	69993022	5225223056	73	75	Paolo_Manghi	ERR210357;ERR210356;ERR210355;ERR210354;ERR209505;ERR209504;ERR209503;ERR209502
MH0172	stool	control	adult	DNK	no	66181294	4963597050	75	75	Paolo_Manghi	ERR210358;ERR209506
MH0173	stool	control	adult	DNK	no	66887276	5016545700	75	75	Paolo_Manghi	ERR210359;ERR209507
MH0174	stool	control	adult	DNK	no	65626772	4922007900	75	75	Paolo_Manghi	ERR210360;ERR209508
MH0175	stool	control	adult	DNK	no	65331138	4899835350	75	75	Paolo_Manghi	ERR210361;ERR209509
MH0177	stool	control	adult	DNK	no	54546370	4036431380	73	74	Paolo_Manghi	ERR210365;ERR210364;ERR210363;ERR210362;ERR209513;ERR209512;ERR209511;ERR209510
MH0178	stool	control	adult	DNK	no	64217132	4816284900	75	75	Paolo_Manghi	ERR210366;ERR209514
MH0179	stool	control	adult	DNK	no	66357610	4976820750	75	75	Paolo_Manghi	ERR210367;ERR209515
MH0180	stool	control	adult	DNK	no	59658146	4474360950	75	75	Paolo_Manghi	ERR210368;ERR209516
MH0181	stool	control	adult	DNK	no	69823068	5236730100	75	75	Paolo_Manghi	ERR210369;ERR209517
MH0182	stool	control	adult	DNK	no	74372028	5577902100	75	75	Paolo_Manghi	ERR210370;ERR209518
MH0183	stool	control	adult	DNK	no	76565854	5720205292	73	75	Paolo_Manghi	ERR210374;ERR210373;ERR210372;ERR210371;ERR209522;ERR209521;ERR209520;ERR209519
MH0184	stool	control	adult	DNK	no	67762098	5051772511	72	75	Paolo_Manghi	ERR210378;ERR210377;ERR210376;ERR210375;ERR209526;ERR209525;ERR209524;ERR209523
MH0185	stool	control	adult	DNK	no	73808044	5535603300	75	75	Paolo_Manghi	ERR210379;ERR209527
MH0186	stool	control	adult	DNK	no	74388704	5579152800	75	75	Paolo_Manghi	ERR210380;ERR209528
O2_UC49	stool	control	adult	ESP	no	60584637	4099971709	30	70	Paolo_Manghi	ERR210493;ERR210492;ERR209641;ERR209640
O2_UC50	stool	control	adult	ESP	no	65105855	4392994984	30	71	Paolo_Manghi	ERR210497;ERR210496;ERR209645;ERR209644
O2_UC51	stool	control	adult	ESP	no	57486896	3923766102	30	72	Paolo_Manghi	ERR210502;ERR210501;ERR209650;ERR209649
O2_UC52	stool	control	adult	ESP	no	60333297	4124557215	30	72	Paolo_Manghi	ERR210506;ERR209654
O2_UC53	stool	control	adult	ESP	no	50010311	3513330846	30	72	Paolo_Manghi	ERR210510;ERR210509;ERR209658;ERR209657
O2_UC54	stool	control	adult	ESP	no	54368659	3711775542	30	69	Paolo_Manghi	ERR210512;ERR209660
O2_UC55	stool	control	adult	ESP	no	59382449	4004887578	30	69	Paolo_Manghi	ERR210514;ERR209662
O2_UC56	stool	control	adult	ESP	no	63918706	4322932710	30	68	Paolo_Manghi	ERR210516;ERR209664
O2_UC57	stool	control	adult	ESP	no	55003892	3684617619	30	70	Paolo_Manghi	ERR210518;ERR209666
O2_UC58	stool	control	adult	ESP	no	55002337	3717557355	30	71	Paolo_Manghi	ERR210520;ERR209668
O2_UC59	stool	control	adult	ESP	no	57086946	3893629508	30	71	Paolo_Manghi	ERR210522;ERR209670
O2_UC60	stool	control	adult	ESP	no	53130630	3573638052	30	71	Paolo_Manghi	ERR210525;ERR210524;ERR209673;ERR209672
V1_CD11	stool	control	adult	ESP	no	21642657	1191646755	30	56	Paolo_Manghi	ERR210535;ERR210534;ERR209683;ERR209682
V1_CD14	stool	control	adult	ESP	no	39786315	2511721791	30	67	Paolo_Manghi	ERR210541;ERR210540;ERR209689;ERR209688
V1_CD19	stool	control	adult	ESP	no	69123016	5602978064	30	85	Paolo_Manghi	ERR210555;ERR210554;ERR209703;ERR209702
V1_CD2	stool	control	adult	ESP	no	34144719	1966506452	30	60	Paolo_Manghi	ERR210557;ERR210556;ERR209705;ERR209704
V1_CD24	stool	control	adult	ESP	no	57426985	3918923879	30	71	Paolo_Manghi	ERR210566;ERR209714
V1_CD27	stool	control	adult	ESP	no	55489408	3808368330	30	70	Paolo_Manghi	ERR210570;ERR209718
V1_CD28	stool	control	adult	ESP	no	78081082	6425283225	30	86	Paolo_Manghi	ERR210572;ERR210571;ERR209720;ERR209719
V1_CD29	stool	control	adult	ESP	no	59869770	4181771052	30	72	Paolo_Manghi	ERR210573;ERR209721
V1_CD30	stool	control	adult	ESP	no	59780589	4106196095	30	71	Paolo_Manghi	ERR210574;ERR209722
V1_CD31	stool	control	adult	ESP	no	56479609	3863212531	30	71	Paolo_Manghi	ERR210578;ERR210577;ERR209726;ERR209725
V1_CD34	stool	control	adult	ESP	no	74813261	6212556056	30	87	Paolo_Manghi	ERR210580;ERR210579;ERR209728;ERR209727
V1_CD36	stool	control	adult	ESP	no	75633645	6509598630	30	90	Paolo_Manghi	ERR210586;ERR210585;ERR209734;ERR209733
V1_CD38	stool	control	adult	ESP	no	72640088	5941773951	30	86	Paolo_Manghi	ERR210587;ERR210588;ERR209736;ERR209735
V1_CD4	stool	control	adult	ESP	no	29312531	1771664902	30	63	Paolo_Manghi	ERR210590;ERR210589;ERR209738;ERR209737
V1_CD42	stool	control	adult	ESP	no	157758475	12415937211	30	85	Paolo_Manghi	ERR210594;ERR210593;ERR209742;ERR209741
V1_CD8	stool	control	adult	ESP	no	31556313	1750757491	30	56	Paolo_Manghi	ERR210603;ERR210602;ERR209751;ERR209750
V1_CD9	stool	control	adult	ESP	no	32398171	1887900830	30	61	Paolo_Manghi	ERR210605;ERR210604;ERR209753;ERR209752
V1_UC16	stool	control	adult	ESP	no	43997981	2944073899	30	69	Paolo_Manghi	ERR210631;ERR210630;ERR209779;ERR209778
V1_UC18	stool	control	adult	ESP	no	36901636	1972684617	30	54	Paolo_Manghi	ERR210637;ERR210636;ERR209785;ERR209784
V1_UC19	stool	control	adult	ESP	no	38903260	2086198286	30	54	Paolo_Manghi	ERR210639;ERR210638;ERR209787;ERR209786
V1_UC24	stool	control	adult	ESP	no	52922194	3551707425	30	69	Paolo_Manghi	ERR210650;ERR210649;ERR209798;ERR209797
V1_UC28	stool	control	adult	ESP	no	54568913	3726216039	30	71	Paolo_Manghi	ERR210663;ERR210662;ERR209811;ERR209810
V1_UC29	stool	control	adult	ESP	no	52473191	3529318214	30	67	Paolo_Manghi	ERR210665;ERR210664;ERR209813;ERR209812
V1_UC30	stool	control	adult	ESP	no	58383886	3957950318	30	69	Paolo_Manghi	ERR210666;ERR209814
V1_UC32	stool	control	adult	ESP	no	70549507	5596429982	30	85	Paolo_Manghi	ERR210672;ERR210671;ERR209820;ERR209819
V1_UC33	stool	control	adult	ESP	no	64411655	5071063453	30	85	Paolo_Manghi	ERR210676;ERR210675;ERR209824;ERR209823
V1_UC34	stool	control	adult	ESP	no	81656161	6692307335	30	86	Paolo_Manghi	ERR210678;ERR210677;ERR209826;ERR209825
V1_UC36	stool	control	adult	ESP	no	59259860	4074833246	30	71	Paolo_Manghi	ERR210684;ERR210683;ERR209832;ERR209831
V1_UC41	stool	control	adult	ESP	no	59081774	4825562409	30	87	Paolo_Manghi	ERR210694;ERR210693;ERR209842;ERR209841
V1_UC42	stool	control	adult	ESP	no	56880530	3926082586	30	72	Paolo_Manghi	ERR210695;ERR209843
V1_UC43	stool	control	adult	ESP	no	89105927	7068233360	30	85	Paolo_Manghi	ERR210697;ERR210696;ERR209845;ERR209844
V1_UC44	stool	control	adult	ESP	no	55123975	3811751809	30	71	Paolo_Manghi	ERR210698;ERR209846
V1_UC46	stool	control	adult	ESP	no	60095449	4175817778	30	72	Paolo_Manghi	ERR210704;ERR210703;ERR209852;ERR209851
V1_UC48	stool	control	adult	ESP	no	63501957	5007032684	30	84	Paolo_Manghi	ERR210707;ERR210706;ERR209855;ERR209854
V1_UC57	stool	control	adult	ESP	no	61188865	4995659771	30	84	Paolo_Manghi	ERR210744;ERR210743;ERR209892;ERR209891
V1_UC6	stool	control	adult	ESP	no	41187742	2554650528	30	66	Paolo_Manghi	ERR210748;ERR210747;ERR209896;ERR209895
V1_UC61	stool	control	adult	ESP	no	81100246	6615668723	30	86	Paolo_Manghi	ERR210750;ERR210749;ERR209898;ERR209897
V1_UC62	stool	control	adult	ESP	no	75085883	6109952849	30	85	Paolo_Manghi	ERR210752;ERR210751;ERR209900;ERR209899
V1_UC8	stool	control	adult	ESP	no	43583133	2470322954	30	58	Paolo_Manghi	ERR210756;ERR210755;ERR209904;ERR209903
V1_UC9	stool	control	adult	ESP	no	41253939	2284875215	30	56	Paolo_Manghi	ERR210758;ERR210757;ERR209906;ERR209905
HCO11	stool	control	adult	PER	yes	10624426	1344126902	19	151	Paolo_Manghi	SRR1761667;SRR1761725
HCO12	stool	control	adult	PER	yes	10022998	1233129724	19	151	Paolo_Manghi	SRR1761668;SRR1761726
HCO53	stool	control	adult	PER	yes	8800389	1081842592	18	151	Paolo_Manghi	SRR1761669;SRR1761727
HCO61	stool	control	adult	PER	yes	12979000	1588810371	17	151	Paolo_Manghi	SRR1761670;SRR1761728
HCO67	stool	control	adult	PER	yes	12032442	1508164591	16	151	Paolo_Manghi	SRR1761730;SRR1761672
HCO70	stool	control	adult	PER	yes	14155690	1825823931	17	151	Paolo_Manghi	SRR1761731;SRR1761673
HCO74	stool	control	adult	PER	yes	12611456	1619327994	18	151	Paolo_Manghi	SRR1761733;SRR1761675
NO01	stool	control	adult	USA	no	43208797	3908265233	19	100	Paolo_Manghi	SRR1761734;SRR1761676
NO02	stool	control	adult	USA	no	54064844	4921570819	19	100	Paolo_Manghi	SRR1761735;SRR1761677
NO03	stool	control	adult	USA	no	55922593	5067892764	17	100	Paolo_Manghi	SRR1761736;SRR1761678
NO04	stool	control	adult	USA	no	49777115	4482204496	17	100	Paolo_Manghi	SRR1761737;SRR1761679
NO05	stool	control	adult	USA	no	50457217	4574276294	19	100	Paolo_Manghi	SRR1761738;SRR1761680
NO06	stool	control	adult	USA	no	41109496	3724573398	16	100	Paolo_Manghi	SRR1761739;SRR1761681
NO08	stool	control	adult	USA	no	44245994	4083515094	16	100	Paolo_Manghi	SRR1761740;SRR1761682
NO09	stool	control	adult	USA	no	38878150	3574392795	18	100	Paolo_Manghi	SRR1761741;SRR1761683
NO10	stool	control	adult	USA	no	48465510	4522083359	19	100	Paolo_Manghi	SRR1761742;SRR1761684
NO11	stool	control	adult	USA	no	51692458	4778704879	17	100	Paolo_Manghi	SRR1761743;SRR1761685
NO12	stool	control	adult	USA	no	50227332	4667112256	18	100	Paolo_Manghi	SRR1761744;SRR1761686
NO13	stool	control	adult	USA	no	45863690	4267372613	21	100	Paolo_Manghi	SRR1761745;SRR1761687
NO15	stool	control	adult	USA	no	42684316	3834840480	17	100	Paolo_Manghi	SRR1761747;SRR1761689
NO16	stool	control	adult	USA	no	58836275	5356075030	19	100	Paolo_Manghi	SRR1761748;SRR1761690
NO19	stool	control	adult	USA	no	47895942	4353398258	16	100	Paolo_Manghi	SRR1761751;SRR1761693
NO20	stool	control	adult	USA	no	47178143	4358114484	19	100	Paolo_Manghi	SRR1761752;SRR1761694
NO21	stool	control	adult	USA	no	45653832	4172941165	19	100	Paolo_Manghi	SRR1761753;SRR1761695
NO22	stool	control	adult	USA	no	50921293	4655904224	18	100	Paolo_Manghi	SRR1761754;SRR1761696
NO23	stool	control	adult	USA	no	55445472	5027390738	18	100	Paolo_Manghi	SRR1761755;SRR1761697
SM01	stool	control	adult	PER	yes	75086391	5256360067	18	76	Paolo_Manghi	SRR1761756;SRR1761698
SM02	stool	control	adult	PER	yes	94769160	6740178476	18	76	Paolo_Manghi	SRR1761757;SRR1761699
SM18	stool	control	adult	PER	yes	65699743	4631522953	20	76	Paolo_Manghi	SRR1761761;SRR1761703
SM20	stool	control	adult	PER	yes	61591442	4304184202	19	76	Paolo_Manghi	SRR1761762;SRR1761704
SM28	stool	control	adult	PER	yes	56122220	4042714365	18	76	Paolo_Manghi	SRR1761766;SRR1761708
SM29	stool	control	adult	PER	yes	61794728	4457449877	19	76	Paolo_Manghi	SRR1761767;SRR1761709
SM31	stool	control	adult	PER	yes	62314360	4433120639	20	76	Paolo_Manghi	SRR1761769;SRR1761711
SM32	stool	control	adult	PER	yes	72420642	5152840428	1	76	Paolo_Manghi	SRR1761770;SRR1761712
SM39	stool	control	adult	PER	yes	69866000	4950747811	18	76	Paolo_Manghi	SRR1761774;SRR1761716
P10E	stool	control	adult	CAN	no	97360968	9833457768	101	101	Paolo_Manghi	ERR719242;ERR719239;ERR719236;ERR719233;ERR719232;ERR719244;ERR719243;ERR719241;ERR719240;ERR719238;ERR719237;ERR719235;ERR719234
P11E	stool	control	adult	CAN	no	52196562	5271852762	101	101	Paolo_Manghi	ERR719275;ERR719277;ERR719276;ERR719274;ERR719273;ERR719272;ERR719271
P12E	stool	control	adult	CAN	no	75305010	7605806010	101	101	Paolo_Manghi	ERR719312;ERR719311;ERR719317;ERR719315;ERR719320;ERR719319;ERR719318;ERR719316;ERR719314;ERR719313
P13E	stool	control	adult	CAN	no	89803368	9070140168	101	101	Paolo_Manghi	ERR719361;ERR719358;ERR719357;ERR719355;ERR719354;ERR719351;ERR719350;ERR719360;ERR719359;ERR719356;ERR719353;ERR719352
P14E	stool	control	adult	CAN	no	143168306	14459998906	101	101	Paolo_Manghi	ERR719414;ERR719413;ERR719411;ERR719410;ERR719408;ERR719407;ERR719406;ERR719404;ERR719403;ERR719401;ERR719416;ERR719415;ERR719412;ERR719409;ERR719405;ERR719400;ERR719399;ERR719402
P15E	stool	control	adult	CAN	no	152016086	15353624686	101	101	Paolo_Manghi	ERR719474;ERR719473;ERR719472;ERR719469;ERR719467;ERR719466;ERR719465;ERR719464;ERR719463;ERR719462;ERR719461;ERR719460;ERR719459;ERR719458;ERR719477;ERR719476;ERR719475;ERR719471;ERR719470;ERR719468
P17E	stool	control	adult	CAN	no	85922604	8678183004	101	101	Paolo_Manghi	ERR719525;ERR719523;ERR719520;ERR719517;ERR719516;ERR719522;ERR719521;ERR719519;ERR719518;ERR719515;ERR719524
P18E	stool	control	adult	CAN	no	128431022	12971533222	101	101	Paolo_Manghi	ERR719570;ERR719569;ERR719568;ERR719567;ERR719566;ERR719562;ERR719561;ERR719560;ERR719557;ERR719554;ERR719565;ERR719564;ERR719563;ERR719559;ERR719558;ERR719556;ERR719555
P19E	stool	control	adult	CAN	no	136083500	13744433500	101	101	Paolo_Manghi	ERR719637;ERR719636;ERR719635;ERR719634;ERR719632;ERR719631;ERR719630;ERR719628;ERR719627;ERR719626;ERR719625;ERR719623;ERR719621;ERR719638;ERR719633;ERR719629;ERR719624;ERR719622
P1E	stool	control	adult	CAN	no	80600710	8140671710	101	101	Paolo_Manghi	ERR719681;ERR719680;ERR719679;ERR719677;ERR719672;ERR719678;ERR719675;ERR719674;ERR719673;ERR719671;ERR719676
P20E	stool	control	adult	CAN	no	106241328	10730374128	101	101	Paolo_Manghi	ERR719704;ERR719703;ERR719702;ERR719699;ERR719698;ERR719697;ERR719696;ERR719695;ERR719707;ERR719706;ERR719705;ERR719701;ERR719700;ERR719694
P21E	stool	control	adult	CAN	no	133113692	13444482892	101	101	Paolo_Manghi	ERR719756;ERR719755;ERR719754;ERR719753;ERR719752;ERR719751;ERR719750;ERR719749;ERR719744;ERR719743;ERR719742;ERR719741;ERR719757;ERR719748;ERR719747;ERR719746;ERR719745
P22E	stool	control	adult	CAN	no	101805466	10282352066	101	101	Paolo_Manghi	ERR719811;ERR719807;ERR719806;ERR719805;ERR719803;ERR719802;ERR719813;ERR719812;ERR719804;ERR719801;ERR719810;ERR719809;ERR719808
P23C	stool	control	adult	CAN	no	155377054	15693082454	101	101	Paolo_Manghi	ERR719867;ERR719866;ERR719865;ERR719864;ERR719863;ERR719861;ERR719859;ERR719858;ERR719857;ERR719854;ERR719852;ERR719849;ERR719862;ERR719860;ERR719856;ERR719855;ERR719853;ERR719851;ERR719850;ERR719848
P25C	stool	control	adult	CAN	no	80944108	8175354908	101	101	Paolo_Manghi	ERR719911;ERR719909;ERR719907;ERR719906;ERR719902;ERR719912;ERR719910;ERR719908;ERR719905;ERR719904;ERR719903
P2E	stool	control	adult	CAN	no	204609968	20665606768	101	101	Paolo_Manghi	ERR719967;ERR719966;ERR719965;ERR719963;ERR719962;ERR719961;ERR719960;ERR719953;ERR719952;ERR719949;ERR719969;ERR719968;ERR719964;ERR719959;ERR719958;ERR719956;ERR719955;ERR719954;ERR719951;ERR719950;ERR719947;ERR719945;ERR719957;ERR719948;ERR719946;ERR719944
P38C	stool	control	adult	CAN	no	179803798	18160183598	101	101	Paolo_Manghi	ERR720004;ERR720003;ERR720002;ERR720000;ERR719996;ERR719995;ERR719992;ERR719991;ERR719990;ERR719989;ERR719987;ERR719986;ERR719985;ERR720001;ERR719999;ERR719998;ERR719997;ERR719993;ERR719988;ERR719983;ERR719982;ERR719994;ERR719984
P3E	stool	control	adult	CAN	no	102140684	10316209084	101	101	Paolo_Manghi	ERR720056;ERR720055;ERR720053;ERR720049;ERR720044;ERR720054;ERR720048;ERR720047;ERR720046;ERR720045;ERR720052;ERR720051;ERR720050
P4E	stool	control	adult	CAN	no	158890416	16047932016	101	101	Paolo_Manghi	ERR720091;ERR720089;ERR720088;ERR720087;ERR720086;ERR720083;ERR720096;ERR720095;ERR720094;ERR720093;ERR720092;ERR720090;ERR720085;ERR720084;ERR720082;ERR720081;ERR720078;ERR720077;ERR720080;ERR720079
P5E	stool	control	adult	CAN	no	100833034	10184136434	101	101	Paolo_Manghi	ERR720127;ERR720126;ERR720125;ERR720122;ERR720121;ERR720120;ERR720132;ERR720131;ERR720130;ERR720129;ERR720128;ERR720124;ERR720123
P6C	stool	control	adult	CAN	no	115463628	11661826428	101	101	Paolo_Manghi	ERR720162;ERR720161;ERR720160;ERR720157;ERR720156;ERR720155;ERR720154;ERR720153;ERR720152;ERR720151;ERR720150;ERR720149;ERR720148;ERR720159;ERR720158
P7C	stool	control	adult	CAN	no	86183020	8704485020	101	101	Paolo_Manghi	ERR720190;ERR720189;ERR720188;ERR720187;ERR720186;ERR720185;ERR720184;ERR720183;ERR720182;ERR720181;ERR720180
P8C	stool	control	adult	CAN	no	206970296	20903999896	101	101	Paolo_Manghi	ERR719168;ERR719167;ERR719166;ERR719165;ERR719162;ERR719161;ERR719159;ERR719158;ERR719155;ERR719154;ERR719153;ERR719146;ERR719171;ERR719170;ERR719169;ERR719164;ERR719163;ERR719160;ERR719157;ERR719156;ERR719152;ERR719151;ERR719150;ERR719149;ERR719148;ERR719147
P9E	stool	control	adult	CAN	no	86653780	8752031780	101	101	Paolo_Manghi	ERR720208;ERR720202;ERR720207;ERR720206;ERR720205;ERR720204;ERR720203;ERR720212;ERR720211;ERR720210;ERR720209
HV531	stool	control	adult	NLD	no	31876870	3112600441	61	101	Paolo_Manghi	SRR5128731;SRR5127642
HV532	stool	control	adult	NLD	no	26063474	2598517890	76	101	Paolo_Manghi	SRR5128742;SRR5127802
HV533	stool	control	adult	NLD	no	27677269	2753920126	60	101	Paolo_Manghi	SRR5128831;SRR5127486
HV534	stool	control	adult	NLD	no	29737497	2939890263	60	101	Paolo_Manghi	SRR5128919;SRR5127665
HV305	stool	control	adult	NLD	no	37904183	3708740713	61	101	Paolo_Manghi	SRR5128404;SRR5127537
HV352	stool	control	adult	NLD	no	40772604	3997479962	61	101	Paolo_Manghi	SRR5128714;SRR5127838
HV374	stool	control	adult	NLD	no	29610392	2932027273	63	101	Paolo_Manghi	SRR5128783;SRR5127861
HV404	stool	control	adult	NLD	no	30459851	3018104453	60	101	Paolo_Manghi	SRR5128826;SRR5127828
HV407	stool	control	adult	NLD	no	33792768	3361810318	60	101	Paolo_Manghi	SRR5128399;SRR5127615
HV074	stool	control	adult	NLD	no	28639467	2830217295	60	101	Paolo_Manghi	SRR5128426;SRR5127770
HV057	stool	control	adult	NLD	no	24747295	2445215896	60	101	Paolo_Manghi	SRR5128428;SRR5127416
HV100	stool	control	adult	NLD	no	26973968	2687060917	76	101	Paolo_Manghi	SRR5128395;SRR5127723
HV068	stool	control	adult	NLD	no	15266184	1497106985	75	101	Paolo_Manghi	SRR5128830;SRR5127808
HV080	stool	control	adult	NLD	no	21819712	2156279544	63	101	Paolo_Manghi	SRR5128923;SRR5127529
HV078	stool	control	adult	NLD	no	26397917	2615076499	60	101	Paolo_Manghi	SRR5128476;SRR5127777
HV140	stool	control	adult	NLD	no	21707156	2125064199	61	101	Paolo_Manghi	SRR5128769;SRR5127493
HV103	stool	control	adult	NLD	no	25114719	2503071641	73	101	Paolo_Manghi	SRR5128772;SRR5127536
HV126	stool	control	adult	NLD	no	24381561	2425046368	73	101	Paolo_Manghi	SRR5128936;SRR5127431
HV110	stool	control	adult	NLD	no	20515193	2044018331	77	101	Paolo_Manghi	SRR5128418;SRR5127847
HV026	stool	control	adult	NLD	no	26490662	2619318307	90	101	Paolo_Manghi	SRR5127540
HV102	stool	control	adult	NLD	no	18707912	1853445051	63	101	Paolo_Manghi	SRR5128809;SRR5127789
HV104	stool	control	adult	NLD	no	23930770	2385398948	75	101	Paolo_Manghi	SRR5128929;SRR5127510
HV116	stool	control	adult	NLD	no	19577339	1938852025	63	101	Paolo_Manghi	SRR5128880;SRR5127606
HV144	stool	control	adult	NLD	no	29395706	2925812284	60	101	Paolo_Manghi	SRR5128663;SRR5127458
HV119	stool	control	adult	NLD	no	23377558	2312003838	63	101	Paolo_Manghi	SRR5128943;SRR5127504
HV109	stool	control	adult	NLD	no	23016407	2259818362	73	101	Paolo_Manghi	SRR5128781;SRR5127862
HV120	stool	control	adult	NLD	no	24223019	2408519191	60	101	Paolo_Manghi	SRR5128423;SRR5127813
HV112	stool	control	adult	NLD	no	24572264	2429355174	64	101	Paolo_Manghi	SRR5128947;SRR5127690
HV087	stool	control	adult	NLD	no	21698228	2137956704	64	101	Paolo_Manghi	SRR5128741;SRR5127714
HV039	stool	control	adult	NLD	no	25202115	2492755085	63	101	Paolo_Manghi	SRR5128866;SRR5127481
HV055	stool	control	adult	NLD	no	35929006	3573740481	90	101	Paolo_Manghi	SRR5127784
HV030	stool	control	adult	NLD	no	27308409	2705065006	60	101	Paolo_Manghi	SRR5128804;SRR5127663
HV293	stool	control	adult	NLD	no	34599084	3439614685	90	101	Paolo_Manghi	SRR5127771
HV307	stool	control	adult	NLD	no	29332178	2907890725	90	101	Paolo_Manghi	SRR5127548
HV022	stool	control	adult	NLD	no	28796803	2851425603	64	101	Paolo_Manghi	SRR5128388;SRR5127637
HV233	stool	control	adult	NLD	no	30223648	2971947936	61	101	Paolo_Manghi	SRR5128682;SRR5127731
HV235	stool	control	adult	NLD	no	32708984	3232996043	63	101	Paolo_Manghi	SRR5128448;SRR5127600
HV310	stool	control	adult	NLD	no	27889302	2771440356	90	101	Paolo_Manghi	SRR5127759
HV001	stool	control	adult	NLD	no	23324340	2305483768	65	101	Paolo_Manghi	SRR5128680;SRR5127494
HV002	stool	control	adult	NLD	no	24455697	2422533092	66	101	Paolo_Manghi	SRR5128928;SRR5127459
HV003	stool	control	adult	NLD	no	24726550	2460406339	60	101	Paolo_Manghi	SRR5128876;SRR5127803
HV004	stool	control	adult	NLD	no	33835337	3372921083	76	101	Paolo_Manghi	SRR5128409;SRR5127857
HV006	stool	control	adult	NLD	no	35802272	3554605787	90	101	Paolo_Manghi	SRR5127614
HV008	stool	control	adult	NLD	no	26443001	2619151453	64	101	Paolo_Manghi	SRR5128906;SRR5127755
HV007	stool	control	adult	NLD	no	27216792	2695479756	60	101	Paolo_Manghi	SRR5128464;SRR5127856
HV012	stool	control	adult	NLD	no	27343974	2707340640	64	101	Paolo_Manghi	SRR5128425;SRR5127491
HV005	stool	control	adult	NLD	no	30462893	3027639627	60	101	Paolo_Manghi	SRR5128856;SRR5127565
HV015	stool	control	adult	NLD	no	26169835	2568155629	61	101	Paolo_Manghi	SRR5128619;SRR5127786
HV011	stool	control	adult	NLD	no	25838938	2575680061	75	101	Paolo_Manghi	SRR5128931;SRR5127576
HV017	stool	control	adult	NLD	no	35050454	3487368203	60	101	Paolo_Manghi	SRR5128786;SRR5127798
HV009	stool	control	adult	NLD	no	40673508	4038367980	90	101	Paolo_Manghi	SRR5127394
HV016	stool	control	adult	NLD	no	30331567	2969203318	73	101	Paolo_Manghi	SRR5128749;SRR5127556
HV027	stool	control	adult	NLD	no	31301134	3109649242	90	101	Paolo_Manghi	SRR5127609
HV013	stool	control	adult	NLD	no	35838059	3549290879	63	101	Paolo_Manghi	SRR5128674;SRR5127674
HV018	stool	control	adult	NLD	no	32860448	3264597733	90	101	Paolo_Manghi	SRR5127589
HV020	stool	control	adult	NLD	no	28172752	2808496671	76	101	Paolo_Manghi	SRR5128813;SRR5127671
HV023	stool	control	adult	NLD	no	29218063	2886103580	63	101	Paolo_Manghi	SRR5128726;SRR5127531
HV024	stool	control	adult	NLD	no	21663858	2153741154	76	101	Paolo_Manghi	SRR5128669;SRR5127515
HV037	stool	control	adult	NLD	no	28535696	2838258060	73	101	Paolo_Manghi	SRR5128822;SRR5127788
HV028	stool	control	adult	NLD	no	21265456	2101872842	65	101	Paolo_Manghi	SRR5128764;SRR5127715
HV035	stool	control	adult	NLD	no	22328566	2232975533	60	101	Paolo_Manghi	SRR5128757;SRR5127804
HV036	stool	control	adult	NLD	no	30372337	2977478457	61	101	Paolo_Manghi	SRR5128747;SRR5127521
HV064	stool	control	adult	NLD	no	28118310	2797700006	76	101	Paolo_Manghi	SRR5128460;SRR5127842
HV075	stool	control	adult	NLD	no	32761431	3262773725	73	101	Paolo_Manghi	SRR5128752;SRR5127523
HV019	stool	control	adult	NLD	no	45982553	4511251419	61	101	Paolo_Manghi	SRR5128811;SRR5127437
HV060	stool	control	adult	NLD	no	23141063	2306950313	76	101	Paolo_Manghi	SRR5128887;SRR5127829
HV081	stool	control	adult	NLD	no	24932726	2469367678	65	101	Paolo_Manghi	SRR5128667;SRR5127794
HV117	stool	control	adult	NLD	no	23548328	2346406982	77	101	Paolo_Manghi	SRR5128902;SRR5127775
HV124	stool	control	adult	NLD	no	31359888	3129144447	76	101	Paolo_Manghi	SRR5128802;SRR5127776
HV129	stool	control	adult	NLD	no	32310196	3213577976	90	101	Paolo_Manghi	SRR5127703
HV132	stool	control	adult	NLD	no	44479166	4419364906	90	101	Paolo_Manghi	SRR5127567
HV127	stool	control	adult	NLD	no	31780010	3157097125	90	101	Paolo_Manghi	SRR5127774
HV105	stool	control	adult	NLD	no	61945917	6083683997	61	101	Paolo_Manghi	SRR5128705;SRR5127724
HV065	stool	control	adult	NLD	no	54957251	5393418601	61	101	Paolo_Manghi	SRR5128735;SRR5127608
HV254	stool	control	adult	NLD	no	21677447	2126608972	75	101	Paolo_Manghi	SRR5128801;SRR5127765
HV185	stool	control	adult	NLD	no	22582718	2236829634	60	101	Paolo_Manghi	SRR5128375;SRR5127593
HV202	stool	control	adult	NLD	no	24567102	2411731099	61	101	Paolo_Manghi	SRR5128379;SRR5127461
HV200	stool	control	adult	NLD	no	28493629	2823977291	66	101	Paolo_Manghi	SRR5128702;SRR5127749
HV146	stool	control	adult	NLD	no	27349490	2718158353	71	101	Paolo_Manghi	SRR5128868;SRR5127778
HV208	stool	control	adult	NLD	no	23527904	2338284306	60	101	Paolo_Manghi	SRR5128417;SRR5127809
HV172	stool	control	adult	NLD	no	32790736	3257463046	60	101	Paolo_Manghi	SRR5128398;SRR5127817
HV051	stool	control	adult	NLD	no	27218119	2699725533	60	101	Paolo_Manghi	SRR5128461;SRR5127554
HV221	stool	control	adult	NLD	no	30959244	3076743199	90	101	Paolo_Manghi	SRR5127860
HV174	stool	control	adult	NLD	no	31334000	3120576992	71	101	Paolo_Manghi	SRR5128708;SRR5127705
HV173	stool	control	adult	NLD	no	26911431	2667582875	61	101	Paolo_Manghi	SRR5128462;SRR5127816
HV180	stool	control	adult	NLD	no	31540929	3124570178	60	101	Paolo_Manghi	SRR5128775;SRR5127643
HV195	stool	control	adult	NLD	no	27043077	2678513662	61	101	Paolo_Manghi	SRR5128829;SRR5127426
HV249	stool	control	adult	NLD	no	33831751	3346170577	64	101	Paolo_Manghi	SRR5128935;SRR5127402
HV177	stool	control	adult	NLD	no	22732438	2261366252	71	101	Paolo_Manghi	SRR5128850;SRR5127688
HV209	stool	control	adult	NLD	no	23027042	2288356538	76	101	Paolo_Manghi	SRR5128805;SRR5127514
HV194	stool	control	adult	NLD	no	46133500	4598532279	73	101	Paolo_Manghi	SRR5128941;SRR5127658
HV187	stool	control	adult	NLD	no	24291593	2400700030	65	101	Paolo_Manghi	SRR5128870;SRR5127851
HV280	stool	control	adult	NLD	no	22905030	2276107656	76	101	Paolo_Manghi	SRR5128888;SRR5127602
HV229	stool	control	adult	NLD	no	29049175	2884425297	60	101	Paolo_Manghi	SRR5128776;SRR5127607
HV213	stool	control	adult	NLD	no	37617182	3733227610	60	101	Paolo_Manghi	SRR5128905;SRR5127733
HV204	stool	control	adult	NLD	no	26091781	2599562266	76	101	Paolo_Manghi	SRR5128387;SRR5127717
HV269	stool	control	adult	NLD	no	32243948	3208435700	60	101	Paolo_Manghi	SRR5128944;SRR5127482
HV203	stool	control	adult	NLD	no	26334135	2616661947	76	101	Paolo_Manghi	SRR5128471;SRR5127549
HV076	stool	control	adult	NLD	no	27524850	2724483275	63	101	Paolo_Manghi	SRR5128916;SRR5127846
HV167	stool	control	adult	NLD	no	24389082	2415872094	65	101	Paolo_Manghi	SRR5128825;SRR5127837
HV085	stool	control	adult	NLD	no	36472046	3621101650	60	101	Paolo_Manghi	SRR5128903;SRR5127611
HV147	stool	control	adult	NLD	no	31075384	3088102641	90	101	Paolo_Manghi	SRR5127446
HV164	stool	control	adult	NLD	no	29888325	2975530690	73	101	Paolo_Manghi	SRR5128740;SRR5127495
HV151	stool	control	adult	NLD	no	31346888	3107317137	60	101	Paolo_Manghi	SRR5128685;SRR5127618
HV142	stool	control	adult	NLD	no	20907634	2069084756	64	101	Paolo_Manghi	SRR5128451;SRR5127630
HV123	stool	control	adult	NLD	no	36918191	3654631674	63	101	Paolo_Manghi	SRR5128697;SRR5127603
HV137	stool	control	adult	NLD	no	26144454	2598440453	76	101	Paolo_Manghi	SRR5128474;SRR5127696
HV153	stool	control	adult	NLD	no	23164515	2294529923	60	101	Paolo_Manghi	SRR5128907;SRR5127735
HV154	stool	control	adult	NLD	no	31675025	3155236829	60	101	Paolo_Manghi	SRR5128402;SRR5127412
HV107	stool	control	adult	NLD	no	23496785	2306976984	61	101	Paolo_Manghi	SRR5128442;SRR5127700
HV106	stool	control	adult	NLD	no	32320321	3184772549	63	101	Paolo_Manghi	SRR5128846;SRR5127730
HV095	stool	control	adult	NLD	no	33533125	3326786179	60	101	Paolo_Manghi	SRR5128845;SRR5127551
HV021	stool	control	adult	NLD	no	17182459	1704454600	65	101	Paolo_Manghi	SRR5128744;SRR5127677
HV150	stool	control	adult	NLD	no	24292149	2383856524	61	101	Paolo_Manghi	SRR5128832;SRR5127409
HV138	stool	control	adult	NLD	no	27351089	2721846415	60	101	Paolo_Manghi	SRR5128768;SRR5127594
HV135	stool	control	adult	NLD	no	26973555	2683308148	60	101	Paolo_Manghi	SRR5128939;SRR5127558
HV041	stool	control	adult	NLD	no	23279829	2321922629	77	101	Paolo_Manghi	SRR5128915;SRR5127526
HV141	stool	control	adult	NLD	no	26030203	2587328782	60	101	Paolo_Manghi	SRR5128455;SRR5127580
HV149	stool	control	adult	NLD	no	19312125	1903747979	63	101	Paolo_Manghi	SRR5128738;SRR5127710
HV122	stool	control	adult	NLD	no	25047309	2496358450	73	101	Paolo_Manghi	SRR5128539;SRR5127574
HV073	stool	control	adult	NLD	no	20269719	2006230946	60	101	Paolo_Manghi	SRR5128879;SRR5127704
HV265	stool	control	adult	NLD	no	23028373	2252123053	61	101	Paolo_Manghi	SRR5128696;SRR5127547
HV134	stool	control	adult	NLD	no	28884005	2861468017	61	101	Paolo_Manghi	SRR5128433;SRR5127651
HV308	stool	control	adult	NLD	no	30055683	2985818640	60	101	Paolo_Manghi	SRR5128672;SRR5127633
HV297	stool	control	adult	NLD	no	33309975	3313082586	60	101	Paolo_Manghi	SRR5128806;SRR5127443
HV113	stool	control	adult	NLD	no	22492353	2216436097	63	101	Paolo_Manghi	SRR5128400;SRR5127577
HV306	stool	control	adult	NLD	no	25606391	2524882921	63	101	Paolo_Manghi	SRR5128716;SRR5127573
HV032	stool	control	adult	NLD	no	33763269	3359615300	76	101	Paolo_Manghi	SRR5128444;SRR5127732
HV031	stool	control	adult	NLD	no	26281467	2578696108	61	101	Paolo_Manghi	SRR5128853;SRR5127454
HV029	stool	control	adult	NLD	no	26280127	2608889412	60	101	Paolo_Manghi	SRR5128938;SRR5127588
HV049	stool	control	adult	NLD	no	27104611	2661394065	61	101	Paolo_Manghi	SRR5128881;SRR5127487
HV046	stool	control	adult	NLD	no	28910482	2877487418	60	101	Paolo_Manghi	SRR5128848;SRR5127484
HV062	stool	control	adult	NLD	no	41479914	4132420429	90	101	Paolo_Manghi	SRR5127467
HV033	stool	control	adult	NLD	no	25446384	2497521802	61	101	Paolo_Manghi	SRR5128864;SRR5127616
HV038	stool	control	adult	NLD	no	35126311	3491258366	60	101	Paolo_Manghi	SRR5128921;SRR5127760
HV067	stool	control	adult	NLD	no	29138784	2862488804	61	101	Paolo_Manghi	SRR5128909;SRR5127812
HV063	stool	control	adult	NLD	no	25878273	2546855170	75	101	Paolo_Manghi	SRR5128891;SRR5127830
HV052	stool	control	adult	NLD	no	32474348	3230551975	60	101	Paolo_Manghi	SRR5128677;SRR5127727
HV048	stool	control	adult	NLD	no	23462747	2341367217	77	101	Paolo_Manghi	SRR5128420;SRR5127471
HV059	stool	control	adult	NLD	no	22333778	2202372145	64	101	Paolo_Manghi	SRR5128799;SRR5127450
HV069	stool	control	adult	NLD	no	27663413	2752596549	60	101	Paolo_Manghi	SRR5128719;SRR5127831
HV083	stool	control	adult	NLD	no	23796120	2330541597	61	101	Paolo_Manghi	SRR5128684;SRR5127396
HV061	stool	control	adult	NLD	no	26645399	2650495620	60	101	Paolo_Manghi	SRR5128454;SRR5127756
HV092	stool	control	adult	NLD	no	31364374	3098949579	63	101	Paolo_Manghi	SRR5128932;SRR5127517
HV089	stool	control	adult	NLD	no	45880280	4560239392	90	101	Paolo_Manghi	SRR5127552
HV101	stool	control	adult	NLD	no	33931937	3376796649	60	101	Paolo_Manghi	SRR5128386;SRR5127632
HV434	stool	control	adult	NLD	no	19930713	1955410277	75	101	Paolo_Manghi	SRR5128732;SRR5127525
HV447	stool	control	adult	NLD	no	33165367	3299604146	60	101	Paolo_Manghi	SRR5128790;SRR5127621
HV428	stool	control	adult	NLD	no	27527780	2692294575	61	101	Paolo_Manghi	SRR5128718;SRR5127706
HV426	stool	control	adult	NLD	no	35241950	3506186166	60	101	Paolo_Manghi	SRR5128510;SRR5127395
HV425	stool	control	adult	NLD	no	29719392	2913999665	61	101	Paolo_Manghi	SRR5128852;SRR5127604
HV430	stool	control	adult	NLD	no	30942801	3047449125	63	101	Paolo_Manghi	SRR5128437;SRR5127419
HV450	stool	control	adult	NLD	no	30374116	2981881157	61	101	Paolo_Manghi	SRR5128397;SRR5127653
HV452	stool	control	adult	NLD	no	31512398	3086509823	61	101	Paolo_Manghi	SRR5128707;SRR5127639
HV451	stool	control	adult	NLD	no	61617930	6137088755	90	101	Paolo_Manghi	SRR5127502
HV445	stool	control	adult	NLD	no	33844485	3370837311	60	101	Paolo_Manghi	SRR5128925;SRR5127686
HV453	stool	control	adult	NLD	no	30106715	2973980162	60	101	Paolo_Manghi	SRR5128808;SRR5127513
HV438	stool	control	adult	NLD	no	51803481	5058289267	61	101	Paolo_Manghi	SRR5128854;SRR5127833
HV410	stool	control	adult	NLD	no	28639164	2853127304	60	101	Paolo_Manghi	SRR5128642;SRR5127762
HV464	stool	control	adult	NLD	no	28218216	2783473290	63	101	Paolo_Manghi	SRR5128499;SRR5127557
HV433	stool	control	adult	NLD	no	34469835	3389254092	63	101	Paolo_Manghi	SRR5128792;SRR5127713
HV460	stool	control	adult	NLD	no	29669276	2935056904	65	101	Paolo_Manghi	SRR5128901;SRR5127496
HV478	stool	control	adult	NLD	no	26499844	2618813766	63	101	Paolo_Manghi	SRR5128894;SRR5127508
HV440	stool	control	adult	NLD	no	40876421	3996201304	73	101	Paolo_Manghi	SRR5128681;SRR5127747
HV435	stool	control	adult	NLD	no	30510111	3017876704	66	101	Paolo_Manghi	SRR5128419;SRR5127707
HV496	stool	control	adult	NLD	no	25449372	2539728239	76	101	Paolo_Manghi	SRR5128721;SRR5127819
HV391	stool	control	adult	NLD	no	22786109	2272577471	77	101	Paolo_Manghi	SRR5128867;SRR5127848
HV455	stool	control	adult	NLD	no	44158503	4334907103	61	101	Paolo_Manghi	SRR5128756;SRR5127601
HV456	stool	control	adult	NLD	no	27809049	2765181979	60	101	Paolo_Manghi	SRR5128472;SRR5127652
HV458	stool	control	adult	NLD	no	48048484	4791424244	75	101	Paolo_Manghi	SRR5128889;SRR5127599
HV462	stool	control	adult	NLD	no	30027916	2951045152	61	101	Paolo_Manghi	SRR5128782;SRR5127629
HV466	stool	control	adult	NLD	no	48669584	4801853483	63	101	Paolo_Manghi	SRR5128450;SRR5127649
HV468	stool	control	adult	NLD	no	30503133	2987254915	74	101	Paolo_Manghi	SRR5128797;SRR5127563
HV469	stool	control	adult	NLD	no	20102414	1973697075	75	101	Paolo_Manghi	SRR5128795;SRR5127483
HV470	stool	control	adult	NLD	no	18006965	1769389857	75	101	Paolo_Manghi	SRR5128688;SRR5127790
HV471	stool	control	adult	NLD	no	36956481	3676575801	60	101	Paolo_Manghi	SRR5128683;SRR5127575
HV473	stool	control	adult	NLD	no	63171572	6250508739	63	101	Paolo_Manghi	SRR5128699;SRR5127631
HV474	stool	control	adult	NLD	no	41435439	4133783258	76	101	Paolo_Manghi	SRR5128452;SRR5127657
HV476	stool	control	adult	NLD	no	28566971	2841374784	60	101	Paolo_Manghi	SRR5128946;SRR5127478
HV479	stool	control	adult	NLD	no	29900659	2951392491	63	101	Paolo_Manghi	SRR5128758;SRR5127449
HV480	stool	control	adult	NLD	no	28192840	2802409373	60	101	Paolo_Manghi	SRR5128922;SRR5127722
HV481	stool	control	adult	NLD	no	46421129	4576908616	63	101	Paolo_Manghi	SRR5128410;SRR5127718
HV482	stool	control	adult	NLD	no	29222815	2860876977	61	101	Paolo_Manghi	SRR5128439;SRR5127650
HV484	stool	control	adult	NLD	no	31641892	3138222089	64	101	Paolo_Manghi	SRR5128692;SRR5127448
HV485	stool	control	adult	NLD	no	24234537	2382968497	75	101	Paolo_Manghi	SRR5128842;SRR5127485
HV492	stool	control	adult	NLD	no	24894707	2464624951	63	101	Paolo_Manghi	SRR5128886;SRR5127427
HV493	stool	control	adult	NLD	no	27209065	2715154170	76	101	Paolo_Manghi	SRR5128715;SRR5127500
HV494	stool	control	adult	NLD	no	21247580	2100679705	60	101	Paolo_Manghi	SRR5128821;SRR5127399
HV495	stool	control	adult	NLD	no	26526783	2602104763	73	101	Paolo_Manghi	SRR5128904;SRR5127613
HV499	stool	control	adult	NLD	no	18806772	1839950879	73	101	Paolo_Manghi	SRR5128408;SRR5127634
HV501	stool	control	adult	NLD	no	22664036	2244979088	63	101	Paolo_Manghi	SRR5128429;SRR5127436
HV506	stool	control	adult	NLD	no	31979773	3184153536	60	101	Paolo_Manghi	SRR5128897;SRR5127758
HV508	stool	control	adult	NLD	no	23408664	2300703235	61	101	Paolo_Manghi	SRR5128706;SRR5127425
HV509	stool	control	adult	NLD	no	30312279	2977918327	61	101	Paolo_Manghi	SRR5128728;SRR5127858
HV514	stool	control	adult	NLD	no	32579462	3260497844	60	101	Paolo_Manghi	SRR5128934;SRR5127743
HV522	stool	control	adult	NLD	no	28255684	2811875099	60	101	Paolo_Manghi	SRR5128377;SRR5127512
HV332	stool	control	adult	NLD	no	20047631	1980379003	65	101	Paolo_Manghi	SRR5128447;SRR5127712
HV421	stool	control	adult	NLD	no	29677166	2959368148	77	101	Paolo_Manghi	SRR5128942;SRR5127406
HV449	stool	control	adult	NLD	no	30043652	2979725499	90	101	Paolo_Manghi	SRR5127564
HV463	stool	control	adult	NLD	no	19268563	1919857204	76	101	Paolo_Manghi	SRR5128766;SRR5127596
HV491	stool	control	adult	NLD	no	25524876	2530141883	63	101	Paolo_Manghi	SRR5128670;SRR5127438
HV498	stool	control	adult	NLD	no	32323841	3219244515	60	101	Paolo_Manghi	SRR5128833;SRR5127818
HV502	stool	control	adult	NLD	no	26808331	2666440623	60	101	Paolo_Manghi	SRR5128878;SRR5127497
HV503	stool	control	adult	NLD	no	34888078	3464156017	90	101	Paolo_Manghi	SRR5127524
HV510	stool	control	adult	NLD	no	31527485	3138730362	60	101	Paolo_Manghi	SRR5128717;SRR5127586
HV512	stool	control	adult	NLD	no	22893968	2250884581	63	101	Paolo_Manghi	SRR5128787;SRR5127610
HV513	stool	control	adult	NLD	no	25035393	2476580415	64	101	Paolo_Manghi	SRR5128861;SRR5127720
HV516	stool	control	adult	NLD	no	30377252	3022231807	60	101	Paolo_Manghi	SRR5128773;SRR5127655
HV517	stool	control	adult	NLD	no	21742372	2166628397	76	101	Paolo_Manghi	SRR5128882;SRR5127673
HV519	stool	control	adult	NLD	no	28573644	2833040855	90	101	Paolo_Manghi	SRR5127555
HV520	stool	control	adult	NLD	no	20652352	2027032766	74	101	Paolo_Manghi	SRR5128478;SRR5127820
HV521	stool	control	adult	NLD	no	27397501	2729595897	76	101	Paolo_Manghi	SRR5128835;SRR5127421
HV523	stool	control	adult	NLD	no	20837847	2074046319	60	101	Paolo_Manghi	SRR5128930;SRR5127503
HV524	stool	control	adult	NLD	no	26748707	2643806285	66	101	Paolo_Manghi	SRR5128666;SRR5127401
HV525	stool	control	adult	NLD	no	18629246	1859187662	77	101	Paolo_Manghi	SRR5128748;SRR5127805
HV527	stool	control	adult	NLD	no	24301807	2403655293	65	101	Paolo_Manghi	SRR5128796;SRR5127806
HV530	stool	control	adult	NLD	no	30829380	3049086089	63	101	Paolo_Manghi	SRR5128910;SRR5127738
HV224	stool	control	adult	NLD	no	29203854	2908435507	60	101	Paolo_Manghi	SRR5128432;SRR5127585
HV324	stool	control	adult	NLD	no	26420979	2626209622	73	101	Paolo_Manghi	SRR5128391;SRR5127506
HV338	stool	control	adult	NLD	no	62726282	6192937450	63	101	Paolo_Manghi	SRR5128855;SRR5127544
HV329	stool	control	adult	NLD	no	24023680	2389468219	77	101	Paolo_Manghi	SRR5128913;SRR5127800
HV339	stool	control	adult	NLD	no	30742651	3042974678	63	101	Paolo_Manghi	SRR5128427;SRR5127693
HV349	stool	control	adult	NLD	no	31789881	3148594129	63	101	Paolo_Manghi	SRR5128937;SRR5127729
HV347	stool	control	adult	NLD	no	59534693	5892376949	63	101	Paolo_Manghi	SRR5128753;SRR5127662
HV369	stool	control	adult	NLD	no	29392874	2923725893	71	101	Paolo_Manghi	SRR5128686;SRR5127405
HV358	stool	control	adult	NLD	no	39961820	3965328101	90	101	Paolo_Manghi	SRR5127840
HV362	stool	control	adult	NLD	no	35353975	3500007241	63	101	Paolo_Manghi	SRR5128924;SRR5127822
HV351	stool	control	adult	NLD	no	32996852	3284790432	76	101	Paolo_Manghi	SRR5128839;SRR5127592
HV379	stool	control	adult	NLD	no	24809968	2457091051	60	101	Paolo_Manghi	SRR5128743;SRR5127509
HV380	stool	control	adult	NLD	no	27522825	2725184914	60	101	Paolo_Manghi	SRR5128895;SRR5127457
HV378	stool	control	adult	NLD	no	28374065	2822354478	60	101	Paolo_Manghi	SRR5128438;SRR5127424
HV346	stool	control	adult	NLD	no	37160588	3698330710	60	101	Paolo_Manghi	SRR5128812;SRR5127791
HV360	stool	control	adult	NLD	no	29972058	2961023149	63	101	Paolo_Manghi	SRR5128380;SRR5127701
HV388	stool	control	adult	NLD	no	28857034	2871048170	60	101	Paolo_Manghi	SRR5128883;SRR5127660
HV368	stool	control	adult	NLD	no	31591120	3136047581	90	101	Paolo_Manghi	SRR5127473
HV373	stool	control	adult	NLD	no	24655683	2433855026	64	101	Paolo_Manghi	SRR5128709;SRR5127595
HV350	stool	control	adult	NLD	no	4867543	485292012	60	101	Paolo_Manghi	SRR5128828;SRR5127746
HV354	stool	control	adult	NLD	no	33315596	3316185626	60	101	Paolo_Manghi	SRR5128712;SRR5127785
HV356	stool	control	adult	NLD	no	52404630	5206635763	90	101	Paolo_Manghi	SRR5127721
HV363	stool	control	adult	NLD	no	32647331	3200520259	61	101	Paolo_Manghi	SRR5128730;SRR5127681
HV353	stool	control	adult	NLD	no	29840417	2970299552	60	101	Paolo_Manghi	SRR5128810;SRR5127795
HV370	stool	control	adult	NLD	no	62765538	6164862262	61	101	Paolo_Manghi	SRR5128763;SRR5127666
HV372	stool	control	adult	NLD	no	24714122	2444897544	60	101	Paolo_Manghi	SRR5128446;SRR5127479
HV386	stool	control	adult	NLD	no	49272096	4899094545	90	101	Paolo_Manghi	SRR5127528
HV401	stool	control	adult	NLD	no	40623887	4042691967	60	101	Paolo_Manghi	SRR5128940;SRR5127737
HV397	stool	control	adult	NLD	no	33723248	3358083417	76	101	Paolo_Manghi	SRR5128383;SRR5127645
HV389	stool	control	adult	NLD	no	41942887	4171425784	60	101	Paolo_Manghi	SRR5128456;SRR5127702
HV357	stool	control	adult	NLD	no	30341551	3022536640	77	101	Paolo_Manghi	SRR5128841;SRR5127811
HV395	stool	control	adult	NLD	no	35171798	3497246882	90	101	Paolo_Manghi	SRR5127689
HV343	stool	control	adult	NLD	no	68347052	6797485175	90	101	Paolo_Manghi	SRR5127734
HV376	stool	control	adult	NLD	no	44593890	4414383653	60	101	Paolo_Manghi	SRR5128884;SRR5127807
HV375	stool	control	adult	NLD	no	19458058	1945406832	60	101	Paolo_Manghi	SRR5128759;SRR5127761
HV361	stool	control	adult	NLD	no	36336580	3614211584	60	101	Paolo_Manghi	SRR5128653;SRR5127691
HV384	stool	control	adult	NLD	no	27308263	2701839885	65	101	Paolo_Manghi	SRR5128893;SRR5127432
HV394	stool	control	adult	NLD	no	37130780	3678575778	90	101	Paolo_Manghi	SRR5127518
HV371	stool	control	adult	NLD	no	29556647	2943184870	60	101	Paolo_Manghi	SRR5128631;SRR5127455
HV390	stool	control	adult	NLD	no	28931051	2858440518	65	101	Paolo_Manghi	SRR5128695;SRR5127694
HV366	stool	control	adult	NLD	no	28893864	2870128175	76	101	Paolo_Manghi	SRR5128374;SRR5127415
HV459	stool	control	adult	NLD	no	21049912	2091839320	60	101	Paolo_Manghi	SRR5128435;SRR5127434
HV472	stool	control	adult	NLD	no	29869303	2975459932	73	101	Paolo_Manghi	SRR5128457;SRR5127620
HV442	stool	control	adult	NLD	no	29072653	2888101530	60	101	Paolo_Manghi	SRR5128445;SRR5127748
HV439	stool	control	adult	NLD	no	27116468	2697717588	60	101	Paolo_Manghi	SRR5128838;SRR5127787
HV215	stool	control	adult	NLD	no	33130918	3283027836	90	101	Paolo_Manghi	SRR5127417
HV475	stool	control	adult	NLD	no	28956360	2883057840	60	101	Paolo_Manghi	SRR5128911;SRR5127501
HV406	stool	control	adult	NLD	no	27719926	2750232069	90	101	Paolo_Manghi	SRR5127680
HV405	stool	control	adult	NLD	no	32136834	3174363418	65	101	Paolo_Manghi	SRR5128818;SRR5127683
HV385	stool	control	adult	NLD	no	29191928	2884840942	60	101	Paolo_Manghi	SRR5128762;SRR5127757
HV387	stool	control	adult	NLD	no	29843236	2955078973	63	101	Paolo_Manghi	SRR5128392;SRR5127855
HV377	stool	control	adult	NLD	no	46630524	4648871545	75	101	Paolo_Manghi	SRR5128463;SRR5127623
HV403	stool	control	adult	NLD	no	34314096	3417353871	60	101	Paolo_Manghi	SRR5128440;SRR5127644
HV396	stool	control	adult	NLD	no	34940372	3433350350	73	101	Paolo_Manghi	SRR5128734;SRR5127591
HV457	stool	control	adult	NLD	no	27711515	2763078081	76	101	Paolo_Manghi	SRR5128671;SRR5127590
HV364	stool	control	adult	NLD	no	27613958	2736465071	60	101	Paolo_Manghi	SRR5128723;SRR5127423
HV383	stool	control	adult	NLD	no	40520938	4021605825	90	101	Paolo_Manghi	SRR5127636
HV398	stool	control	adult	NLD	no	45653336	4515508444	90	101	Paolo_Manghi	SRR5127499
HV418	stool	control	adult	NLD	no	51875844	5156130677	90	101	Paolo_Manghi	SRR5127571
HV402	stool	control	adult	NLD	no	35429632	3518327690	90	101	Paolo_Manghi	SRR5127439
HV408	stool	control	adult	NLD	no	23057684	2282619529	65	101	Paolo_Manghi	SRR5128704;SRR5127654
HV399	stool	control	adult	NLD	no	47371100	4713427094	60	101	Paolo_Manghi	SRR5128720;SRR5127530
HV400	stool	control	adult	NLD	no	27195715	2689996406	60	101	Paolo_Manghi	SRR5128690;SRR5127445
HV409	stool	control	adult	NLD	no	45620370	4509656375	60	101	Paolo_Manghi	SRR5128816;SRR5127772
HV412	stool	control	adult	NLD	no	34516716	3428007375	90	101	Paolo_Manghi	SRR5127466
HV414	stool	control	adult	NLD	no	24682370	2441068209	65	101	Paolo_Manghi	SRR5128673;SRR5127647
HV417	stool	control	adult	NLD	no	32889626	3263439352	90	101	Paolo_Manghi	SRR5127516
HV419	stool	control	adult	NLD	no	37940138	3770476838	90	101	Paolo_Manghi	SRR5127753
HV424	stool	control	adult	NLD	no	43414645	4320065081	60	101	Paolo_Manghi	SRR5128777;SRR5127559
HV431	stool	control	adult	NLD	no	35949060	3561370057	90	101	Paolo_Manghi	SRR5127859
HV413	stool	control	adult	NLD	no	38069121	3792717616	71	101	Paolo_Manghi	SRR5128914;SRR5127464
HV416	stool	control	adult	NLD	no	44188062	4397356968	90	101	Paolo_Manghi	SRR5127392
HV427	stool	control	adult	NLD	no	27439242	2688929086	61	101	Paolo_Manghi	SRR5128453;SRR5127679
HV429	stool	control	adult	NLD	no	23631689	2334286306	63	101	Paolo_Manghi	SRR5128390;SRR5127711
HV441	stool	control	adult	NLD	no	31591993	3148712981	71	101	Paolo_Manghi	SRR5128593;SRR5127578
HV446	stool	control	adult	NLD	no	26464748	2612908963	63	101	Paolo_Manghi	SRR5128837;SRR5127659
HV448	stool	control	adult	NLD	no	34958097	3483979966	71	101	Paolo_Manghi	SRR5128567;SRR5127672
HV465	stool	control	adult	NLD	no	28926743	2826921071	75	101	Paolo_Manghi	SRR5128431;SRR5127625
HV436	stool	control	adult	NLD	no	31648082	3154945281	76	101	Paolo_Manghi	SRR5128926;SRR5127628
HV226	stool	control	adult	NLD	no	26011967	2592828323	75	101	Paolo_Manghi	SRR5128765;SRR5127832
HV282	stool	control	adult	NLD	no	28917983	2837630161	61	101	Paolo_Manghi	SRR5128807;SRR5127403
HV294	stool	control	adult	NLD	no	39168184	3892635882	90	101	Paolo_Manghi	SRR5127797
HV230	stool	control	adult	NLD	no	31906936	3148130287	63	101	Paolo_Manghi	SRR5128819;SRR5127716
HV234	stool	control	adult	NLD	no	35735936	3562370672	76	101	Paolo_Manghi	SRR5128473;SRR5127823
HV242	stool	control	adult	NLD	no	25347113	2524510918	76	101	Paolo_Manghi	SRR5128754;SRR5127433
HV246	stool	control	adult	NLD	no	27615500	2730883678	60	101	Paolo_Manghi	SRR5128382;SRR5127810
HV302	stool	control	adult	NLD	no	29412926	2907807133	63	101	Paolo_Manghi	SRR5128817;SRR5127407
HV232	stool	control	adult	NLD	no	40461234	4035382676	73	101	Paolo_Manghi	SRR5128771;SRR5127560
HV236	stool	control	adult	NLD	no	26332791	2568055378	75	100	Paolo_Manghi	SRR5128406;SRR5127699
HV266	stool	control	adult	NLD	no	34409232	3373971728	61	101	Paolo_Manghi	SRR5128729;SRR5127468
HV270	stool	control	adult	NLD	no	25302021	2503224619	65	101	Paolo_Manghi	SRR5128920;SRR5127836
HV295	stool	control	adult	NLD	no	34295373	3397447021	63	101	Paolo_Manghi	SRR5128700;SRR5127562
HV267	stool	control	adult	NLD	no	47646048	4737473886	60	101	Paolo_Manghi	SRR5128675;SRR5127796
HV285	stool	control	adult	NLD	no	22448643	2211735594	63	101	Paolo_Manghi	SRR5128780;SRR5127767
HV248	stool	control	adult	NLD	no	25758360	2518105359	61	101	Paolo_Manghi	SRR5128800;SRR5127539
HV243	stool	control	adult	NLD	no	59941528	5960423317	90	101	Paolo_Manghi	SRR5127422
HV207	stool	control	adult	NLD	no	30338194	3017287672	60	101	Paolo_Manghi	SRR5128761;SRR5127489
HV244	stool	control	adult	NLD	no	27125188	2701617451	73	101	Paolo_Manghi	SRR5128755;SRR5127534
HV256	stool	control	adult	NLD	no	42928449	4280302527	73	101	Paolo_Manghi	SRR5128778;SRR5127695
HV251	stool	control	adult	NLD	no	46567428	4636011693	60	101	Paolo_Manghi	SRR5128865;SRR5127543
HV286	stool	control	adult	NLD	no	34758720	3464937401	76	101	Paolo_Manghi	SRR5128665;SRR5127505
HV199	stool	control	adult	NLD	no	29938104	2977966447	60	101	Paolo_Manghi	SRR5128693;SRR5127542
HV276	stool	control	adult	NLD	no	38544640	3825656865	90	101	Paolo_Manghi	SRR5127397
HV152	stool	control	adult	NLD	no	28737210	2854731229	60	101	Paolo_Manghi	SRR5128885;SRR5127477
HV188	stool	control	adult	NLD	no	28651103	2811509469	61	101	Paolo_Manghi	SRR5128436;SRR5127470
HV263	stool	control	adult	NLD	no	32365266	3193742777	63	101	Paolo_Manghi	SRR5128467;SRR5127527
HV304	stool	control	adult	NLD	no	22651567	2235879253	63	101	Paolo_Manghi	SRR5128443;SRR5127408
HV296	stool	control	adult	NLD	no	30554958	3041468258	76	101	Paolo_Manghi	SRR5128441;SRR5127624
HV128	stool	control	adult	NLD	no	28221393	2760884539	74	101	Paolo_Manghi	SRR5128687;SRR5127835
HV201	stool	control	adult	NLD	no	44330352	4403006320	90	101	Paolo_Manghi	SRR5127533
HV240	stool	control	adult	NLD	no	33806906	3360819711	60	101	Paolo_Manghi	SRR5128814;SRR5127824
HV111	stool	control	adult	NLD	no	33796710	3365130973	71	101	Paolo_Manghi	SRR5128413;SRR5127676
HV279	stool	control	adult	NLD	no	33618897	3321179730	63	101	Paolo_Manghi	SRR5128469;SRR5127605
HV205	stool	control	adult	NLD	no	26911648	2666319055	60	101	Paolo_Manghi	SRR5128679;SRR5127766
HV181	stool	control	adult	NLD	no	27993579	2779471955	60	101	Paolo_Manghi	SRR5128396;SRR5127783
HV252	stool	control	adult	NLD	no	26458013	2592253883	61	101	Paolo_Manghi	SRR5128760;SRR5127507
HV228	stool	control	adult	NLD	no	25384317	2503770034	63	101	Paolo_Manghi	SRR5128737;SRR5127740
HV159	stool	control	adult	NLD	no	39530056	3898870155	63	101	Paolo_Manghi	SRR5128751;SRR5127728
HV169	stool	control	adult	NLD	no	35425813	3528922671	76	101	Paolo_Manghi	SRR5128788;SRR5127844
HV088	stool	control	adult	NLD	no	36366824	3622912484	73	101	Paolo_Manghi	SRR5128676;SRR5127827
HV131	stool	control	adult	NLD	no	29900358	2930611709	73	101	Paolo_Manghi	SRR5128900;SRR5127581
HV189	stool	control	adult	NLD	no	23142726	2291712417	65	101	Paolo_Manghi	SRR5128873;SRR5127719
HV170	stool	control	adult	NLD	no	24482793	2441052932	60	101	Paolo_Manghi	SRR5128803;SRR5127469
HV157	stool	control	adult	NLD	no	30628512	3050052718	76	101	Paolo_Manghi	SRR5128468;SRR5127418
HV175	stool	control	adult	NLD	no	31698802	3108383246	61	101	Paolo_Manghi	SRR5128784;SRR5127635
HV139	stool	control	adult	NLD	no	27930660	2766211531	60	101	Paolo_Manghi	SRR5128465;SRR5127744
HV196	stool	control	adult	NLD	no	39891521	3938751076	63	101	Paolo_Manghi	SRR5128871;SRR5127598
HV163	stool	control	adult	NLD	no	29539171	2923183257	60	101	Paolo_Manghi	SRR5128836;SRR5127587
HV168	stool	control	adult	NLD	no	41437248	4112242738	90	101	Paolo_Manghi	SRR5127664
HV161	stool	control	adult	NLD	no	35080781	3496345394	73	101	Paolo_Manghi	SRR5128851;SRR5127456
HV283	stool	control	adult	NLD	no	27148560	2659239772	75	101	Paolo_Manghi	SRR5128948;SRR5127780
HV155	stool	control	adult	NLD	no	27042059	2671789895	63	101	Paolo_Manghi	SRR5128896;SRR5127579
HV166	stool	control	adult	NLD	no	34464831	3429546072	60	101	Paolo_Manghi	SRR5128664;SRR5127414
HV133	stool	control	adult	NLD	no	50750842	5051672944	60	101	Paolo_Manghi	SRR5128794;SRR5127754
HV182	stool	control	adult	NLD	no	35494402	3522253205	90	101	Paolo_Manghi	SRR5127825
HV162	stool	control	adult	NLD	no	23519632	2297948297	73	101	Paolo_Manghi	SRR5128393;SRR5127779
HV212	stool	control	adult	NLD	no	25571150	2546948831	76	101	Paolo_Manghi	SRR5128908;SRR5127472
HV218	stool	control	adult	NLD	no	27190013	2709137419	76	101	Paolo_Manghi	SRR5128774;SRR5127465
HV220	stool	control	adult	NLD	no	13545968	1341663166	61	101	Paolo_Manghi	SRR5128847;SRR5127626
HV292	stool	control	adult	NLD	no	29482743	2921342613	65	101	Paolo_Manghi	SRR5128874;SRR5127845
HV217	stool	control	adult	NLD	no	24429792	2417888769	60	101	Paolo_Manghi	SRR5128798;SRR5127442
HV198	stool	control	adult	NLD	no	28914670	2881999122	75	101	Paolo_Manghi	SRR5128869;SRR5127726
HV260	stool	control	adult	NLD	no	24834620	2460147657	60	101	Paolo_Manghi	SRR5128378;SRR5127815
HV259	stool	control	adult	NLD	no	33284846	3309190059	60	101	Paolo_Manghi	SRR5128580;SRR5127678
HV258	stool	control	adult	NLD	no	24025158	2376481704	63	101	Paolo_Manghi	SRR5128484;SRR5127725
HV257	stool	control	adult	NLD	no	33262234	3293559525	65	101	Paolo_Manghi	SRR5128917;SRR5127597
HV114	stool	control	adult	NLD	no	40572224	4034378212	90	101	Paolo_Manghi	SRR5127545
HV047	stool	control	adult	NLD	no	27306978	2709216474	90	101	Paolo_Manghi	SRR5127546
HV071	stool	control	adult	NLD	no	27963219	2768659003	63	101	Paolo_Manghi	SRR5128458;SRR5127638
HV093	stool	control	adult	NLD	no	48314233	4815759138	76	101	Paolo_Manghi	SRR5128890;SRR5127751
HV058	stool	control	adult	NLD	no	18148269	1790382455	66	101	Paolo_Manghi	SRR5128668;SRR5127582
HV096	stool	control	adult	NLD	no	27449470	2735461757	76	101	Paolo_Manghi	SRR5128823;SRR5127413
HV094	stool	control	adult	NLD	no	22036845	2152753122	61	101	Paolo_Manghi	SRR5128394;SRR5127569
HV277	stool	control	adult	NLD	no	25610286	2539075918	60	101	Paolo_Manghi	SRR5128918;SRR5127849
HV274	stool	control	adult	NLD	no	31708686	3157504470	76	101	Paolo_Manghi	SRR5128384;SRR5127451
HV214	stool	control	adult	NLD	no	39691239	3946336468	60	101	Paolo_Manghi	SRR5128912;SRR5127453
HV245	stool	control	adult	NLD	no	28438680	2815521385	60	101	Paolo_Manghi	SRR5128857;SRR5127854
HV327	stool	control	adult	NLD	no	44308244	4403487598	90	101	Paolo_Manghi	SRR5127566
HV334	stool	control	adult	NLD	no	18054612	1800394864	60	101	Paolo_Manghi	SRR5128872;SRR5127736
HV219	stool	control	adult	NLD	no	31233678	3102203302	90	101	Paolo_Manghi	SRR5127799
HV316	stool	control	adult	NLD	no	37378098	3716276988	90	101	Paolo_Manghi	SRR5127826
HV319	stool	control	adult	NLD	no	35170298	3482938996	90	101	Paolo_Manghi	SRR5127843
HV309	stool	control	adult	NLD	no	35892158	3572507506	90	101	Paolo_Manghi	SRR5127640
HV335	stool	control	adult	NLD	no	35512280	3528270064	90	101	Paolo_Manghi	SRR5127684
HV333	stool	control	adult	NLD	no	20725838	2051869309	90	101	Paolo_Manghi	SRR5127452
HV325	stool	control	adult	NLD	no	37314266	3711034801	90	101	Paolo_Manghi	SRR5127463
HV337	stool	control	adult	NLD	no	25824811	2535533291	73	101	Paolo_Manghi	SRR5128389;SRR5127656
HV330	stool	control	adult	NLD	no	16519772	1652389243	60	101	Paolo_Manghi	SRR5128424;SRR5127739
HV326	stool	control	adult	NLD	no	24876412	2459522326	90	101	Paolo_Manghi	SRR5127627
HV340	stool	control	adult	NLD	no	37172406	3695922932	90	101	Paolo_Manghi	SRR5127522
HV320	stool	control	adult	NLD	no	26929021	2662182532	60	101	Paolo_Manghi	SRR5128789;SRR5127667
HV331	stool	control	adult	NLD	no	43837576	4353891279	90	101	Paolo_Manghi	SRR5127520
HV342	stool	control	adult	NLD	no	25503608	2526523185	65	101	Paolo_Manghi	SRR5128785;SRR5127764
HV091	stool	control	adult	NLD	no	22971201	2298757887	60	101	Paolo_Manghi	SRR5128827;SRR5127668
HV443	stool	control	adult	NLD	no	27750314	2770798911	60	101	Paolo_Manghi	SRR5128933;SRR5127410
HV115	stool	control	adult	NLD	no	14613947	1460839847	60	101	Paolo_Manghi	SRR5128703;SRR5127769
SBJ57H	stool	control	adult	ITA	no	87780234	8708299870	75	100	Paolo_Manghi;Marisa_Metzger
SBJ16H	stool	control	adult	ITA	no	88521036	8797349244	75	100	Paolo_Manghi;Marisa_Metzger
SBJ24H	stool	control	adult	ITA	no	73608754	7291806358	75	100	Paolo_Manghi;Marisa_Metzger
SBJ75H	stool	control	adult	ITA	no	48036072	4767584200	75	100	Paolo_Manghi;Marisa_Metzger
SBJ37H	stool	control	adult	ITA	no	20913690	2069759366	75	100	Paolo_Manghi;Marisa_Metzger
SBJ34H	stool	control	adult	ITA	no	76851948	7613952588	75	100	Paolo_Manghi;Marisa_Metzger
SBJ78H	stool	control	adult	ITA	no	47415794	4710456304	75	100	Paolo_Manghi;Marisa_Metzger
SBJ83H	stool	control	adult	ITA	no	50236190	4987823332	75	100	Paolo_Manghi;Marisa_Metzger
SBJ63H	stool	control	adult	ITA	no	170472252	16910964308	75	100	Paolo_Manghi;Marisa_Metzger
SBJ77H	stool	control	adult	ITA	no	55737040	5533951460	75	100	Paolo_Manghi;Marisa_Metzger
SBJ69H	stool	control	adult	ITA	no	67302708	6684901784	75	100	Paolo_Manghi;Marisa_Metzger
SBJ73H	stool	control	adult	ITA	no	96421100	9576361426	75	100	Paolo_Manghi;Marisa_Metzger
SBJ81H	stool	control	adult	ITA	no	114960362	11411280240	75	100	Paolo_Manghi;Marisa_Metzger
SBJ68H	stool	control	adult	ITA	no	44133662	4381845902	75	100	Paolo_Manghi;Marisa_Metzger
SBJ60H	stool	control	adult	ITA	no	214423062	21292407602	75	100	Paolo_Manghi;Marisa_Metzger
SBJ67H	stool	control	adult	ITA	no	81737858	8110915558	75	100	Paolo_Manghi;Marisa_Metzger
SBJ17H	stool	control	adult	ITA	no	146993734	14620070772	75	100	Paolo_Manghi;Marisa_Metzger
SBJ80H	stool	control	adult	ITA	no	52234564	5187095266	75	100	Paolo_Manghi;Marisa_Metzger
SBJ21H	stool	control	adult	ITA	no	72988132	7226225164	75	100	Paolo_Manghi;Marisa_Metzger
SBJ18H	stool	control	adult	ITA	no	54907936	5455220778	75	100	Paolo_Manghi;Marisa_Metzger
SBJ84H	stool	control	adult	ITA	no	78388506	7783248348	75	100	Paolo_Manghi;Marisa_Metzger
SBJ65H	stool	control	adult	ITA	no	82104752	8145981430	75	100	Paolo_Manghi;Marisa_Metzger
SBJ82H	stool	control	adult	ITA	no	75987592	7549219994	75	100	Paolo_Manghi;Marisa_Metzger
SBJ45H	stool	control	adult	ITA	no	185044028	18400092744	75	100	Paolo_Manghi;Marisa_Metzger
SBJ03H	stool	control	adult	ITA	no	124496922	12307820228	75	100	Paolo_Manghi;Marisa_Metzger
SBJ74H	stool	control	adult	ITA	no	60624594	6020385134	75	100	Paolo_Manghi;Marisa_Metzger
SBJ79H	stool	control	adult	ITA	no	70725388	7023617002	75	100	Paolo_Manghi;Marisa_Metzger
SBJ46H	stool	control	adult	ITA	no	91513518	9097590974	75	100	Paolo_Manghi;Marisa_Metzger
YSZC12003_35365	stool	control	adult	GBR	no	64334768	6312997105	30	100	Valentina_Giunchiglia;Marisa_Metzger	ERR911953
YSZC12003_35366	stool	control	adult	GBR	no	71251736	6947672000	30	100	Valentina_Giunchiglia;Marisa_Metzger	ERR912182
YSZC12003_35387	stool	control	adult	GBR	no	101742444	10037616654	30	100	Valentina_Giunchiglia;Marisa_Metzger	ERR911954
YSZC12003_35388	stool	control	adult	GBR	no	80104466	7827377973	30	100	Valentina_Giunchiglia;Marisa_Metzger	ERR911955
YSZC12003_35389R1	stool	control	adult	GBR	no	68291882	6718330374	30	100	Valentina_Giunchiglia;Marisa_Metzger	ERR912073
YSZC12003_35390	stool	control	adult	GBR	no	80038942	7752173878	30	100	Valentina_Giunchiglia;Marisa_Metzger	ERR912123
YSZC12003_35391	stool	control	adult	GBR	no	75225000	7407184286	30	100	Valentina_Giunchiglia;Marisa_Metzger	ERR912074
YSZC12003_35392	stool	control	adult	GBR	no	77741276	7652815700	30	100	Valentina_Giunchiglia;Marisa_Metzger	ERR911956
YSZC12003_35505	stool	control	adult	GBR	no	75150146	7316437952	30	100	Valentina_Giunchiglia;Marisa_Metzger	ERR912124
YSZC12003_35506	stool	control	adult	GBR	no	73280940	7123388908	30	100	Valentina_Giunchiglia;Marisa_Metzger	ERR912125
YSZC12003_35515	stool	control	adult	GBR	no	72383506	7113529197	30	100	Valentina_Giunchiglia;Marisa_Metzger	ERR911958
YSZC12003_35516	stool	control	adult	GBR	no	73863708	7257860977	30	100	Valentina_Giunchiglia;Marisa_Metzger	ERR911959
YSZC12003_35523	stool	control	adult	GBR	no	75026366	7374481117	30	100	Valentina_Giunchiglia;Marisa_Metzger	ERR911960
YSZC12003_35524	stool	control	adult	GBR	no	63950580	6282328411	30	100	Valentina_Giunchiglia;Marisa_Metzger	ERR911961
YSZC12003_35541	stool	control	adult	GBR	no	60786080	5982253611	30	100	Valentina_Giunchiglia;Marisa_Metzger	ERR912077
YSZC12003_35542	stool	control	adult	GBR	no	69838136	6859792064	30	100	Valentina_Giunchiglia;Marisa_Metzger	ERR911962
YSZC12003_35551	stool	control	adult	GBR	no	58380666	5756146648	30	100	Valentina_Giunchiglia;Marisa_Metzger	ERR911965
YSZC12003_35552	stool	control	adult	GBR	no	69903008	6843238669	30	100	Valentina_Giunchiglia;Marisa_Metzger	ERR912078
YSZC12003_35563	stool	control	adult	GBR	no	87970740	8586172049	30	100	Valentina_Giunchiglia;Marisa_Metzger	ERR911966
YSZC12003_35564	stool	control	adult	GBR	no	73253462	7166108973	30	100	Valentina_Giunchiglia;Marisa_Metzger	ERR912127
YSZC12003_35577	stool	control	adult	GBR	no	70809438	6953793472	30	100	Valentina_Giunchiglia;Marisa_Metzger	ERR911967
YSZC12003_35578	stool	control	adult	GBR	no	70955428	6923736093	30	100	Valentina_Giunchiglia;Marisa_Metzger	ERR911968
YSZC12003_35583	stool	control	adult	GBR	no	63859746	6243785374	30	100	Valentina_Giunchiglia;Marisa_Metzger	ERR911969
YSZC12003_35629	stool	control	adult	GBR	no	71246888	6939933385	30	100	Valentina_Giunchiglia;Marisa_Metzger	ERR912128
YSZC12003_35630	stool	control	adult	GBR	no	73685638	7176570046	30	100	Valentina_Giunchiglia;Marisa_Metzger	ERR911970
YSZC12003_35653	stool	control	adult	GBR	no	73127632	7195318457	30	100	Valentina_Giunchiglia;Marisa_Metzger	ERR912081
YSZC12003_35654	stool	control	adult	GBR	no	66987864	6491455295	30	100	Valentina_Giunchiglia;Marisa_Metzger	ERR912130
YSZC12003_35665	stool	control	adult	GBR	no	83021310	8162725229	30	100	Valentina_Giunchiglia;Marisa_Metzger	ERR911974
YSZC12003_35666	stool	control	adult	GBR	no	69371420	6774773237	30	100	Valentina_Giunchiglia;Marisa_Metzger	ERR911975
YSZC12003_35703	stool	control	adult	GBR	no	91244818	8990848494	30	100	Valentina_Giunchiglia;Marisa_Metzger	ERR912183
YSZC12003_35704	stool	control	adult	GBR	no	68934032	6787088849	30	100	Valentina_Giunchiglia;Marisa_Metzger	ERR912082
YSZC12003_35712	stool	control	adult	GBR	no	71322338	7032141181	30	100	Valentina_Giunchiglia;Marisa_Metzger	ERR911979
YSZC12003_35723	stool	control	adult	GBR	no	70298090	6901353420	30	100	Valentina_Giunchiglia;Marisa_Metzger	ERR911980
YSZC12003_35724	stool	control	adult	GBR	no	68319378	6733743022	30	100	Valentina_Giunchiglia;Marisa_Metzger	ERR912185
YSZC12003_35741	stool	control	adult	GBR	no	61090142	5978948845	30	100	Valentina_Giunchiglia;Marisa_Metzger	ERR911984
YSZC12003_35742	stool	control	adult	GBR	no	72956344	7137756509	30	100	Valentina_Giunchiglia;Marisa_Metzger	ERR911985
YSZC12003_35837	stool	control	adult	GBR	no	76631768	7510497261	30	100	Valentina_Giunchiglia;Marisa_Metzger	ERR912084
YSZC12003_35838	stool	control	adult	GBR	no	81105752	7961554860	30	100	Valentina_Giunchiglia;Marisa_Metzger	ERR912085
YSZC12003_35979	stool	control	adult	GBR	no	57277118	5597077037	30	100	Valentina_Giunchiglia;Marisa_Metzger	ERR911986
YSZC12003_35980	stool	control	adult	GBR	no	65705858	6452163760	30	100	Valentina_Giunchiglia;Marisa_Metzger	ERR911987
YSZC12003_35989	stool	control	adult	GBR	no	76105304	7447563164	30	100	Valentina_Giunchiglia;Marisa_Metzger	ERR912086
YSZC12003_35990	stool	control	adult	GBR	no	73446786	7162433071	30	100	Valentina_Giunchiglia;Marisa_Metzger	ERR912133
YSZC12003_35991	stool	control	adult	GBR	no	68269436	6690168029	30	100	Valentina_Giunchiglia;Marisa_Metzger	ERR911988
YSZC12003_35992	stool	control	adult	GBR	no	60875008	5974455721	30	100	Valentina_Giunchiglia;Marisa_Metzger	ERR911989
YSZC12003_35999	stool	control	adult	GBR	no	73116452	7183545079	30	100	Valentina_Giunchiglia;Marisa_Metzger	ERR912186
YSZC12003_36000	stool	control	adult	GBR	no	66708386	6574315010	30	100	Valentina_Giunchiglia;Marisa_Metzger	ERR912187
YSZC12003_36007	stool	control	adult	GBR	no	92350142	9024296139	30	100	Valentina_Giunchiglia;Marisa_Metzger	ERR912134
YSZC12003_36008	stool	control	adult	GBR	no	100697702	9835992426	30	100	Valentina_Giunchiglia;Marisa_Metzger	ERR912087
YSZC12003_36051	stool	control	adult	GBR	no	64996720	6403233740	30	100	Valentina_Giunchiglia;Marisa_Metzger	ERR912090
YSZC12003_36052	stool	control	adult	GBR	no	89618032	8725282171	30	100	Valentina_Giunchiglia;Marisa_Metzger	ERR912136
YSZC12003_36055	stool	control	adult	GBR	no	75800840	7370861959	30	100	Valentina_Giunchiglia;Marisa_Metzger	ERR912137
YSZC12003_36056	stool	control	adult	GBR	no	75771848	7437014747	30	100	Valentina_Giunchiglia;Marisa_Metzger	ERR911996
YSZC12003_36116	stool	control	adult	GBR	no	53972640	5303704225	30	100	Valentina_Giunchiglia;Marisa_Metzger	ERR911999
YSZC12003_36117	stool	control	adult	GBR	no	59831200	5861461481	30	100	Valentina_Giunchiglia;Marisa_Metzger	ERR912091
YSZC12003_36211	stool	control	adult	GBR	no	64536254	6353898887	30	100	Valentina_Giunchiglia;Marisa_Metzger	ERR912002
YSZC12003_36212	stool	control	adult	GBR	no	67783670	6664714776	30	100	Valentina_Giunchiglia;Marisa_Metzger	ERR912003
YSZC12003_36389	stool	control	adult	GBR	no	73736870	7258832396	30	100	Valentina_Giunchiglia;Marisa_Metzger	ERR912095
YSZC12003_36390	stool	control	adult	GBR	no	74832300	7344281732	30	100	Valentina_Giunchiglia;Marisa_Metzger	ERR912096
YSZC12003_36453	stool	control	adult	GBR	no	71912988	7058065674	30	100	Valentina_Giunchiglia;Marisa_Metzger	ERR912007
YSZC12003_36454	stool	control	adult	GBR	no	70843278	6862255216	30	100	Valentina_Giunchiglia;Marisa_Metzger	ERR912008
YSZC12003_36473	stool	control	adult	GBR	no	63539244	6234907169	30	100	Valentina_Giunchiglia;Marisa_Metzger	ERR912009
YSZC12003_36474	stool	control	adult	GBR	no	85346590	8365762562	30	100	Valentina_Giunchiglia;Marisa_Metzger	ERR912097
YSZC12003_36525	stool	control	adult	GBR	no	61469786	6023184536	30	100	Valentina_Giunchiglia;Marisa_Metzger	ERR912098
YSZC12003_36526	stool	control	adult	GBR	no	71747436	7006519235	30	100	Valentina_Giunchiglia;Marisa_Metzger	ERR912012
YSZC12003_36533	stool	control	adult	GBR	no	80640908	7811780491	30	100	Valentina_Giunchiglia;Marisa_Metzger	ERR912099
YSZC12003_36534	stool	control	adult	GBR	no	68939842	6728469423	30	100	Valentina_Giunchiglia;Marisa_Metzger	ERR912013
YSZC12003_36587	stool	control	adult	GBR	no	62820030	6170299178	30	100	Valentina_Giunchiglia;Marisa_Metzger	ERR912014
YSZC12003_36588	stool	control	adult	GBR	no	76726996	7531697375	30	100	Valentina_Giunchiglia;Marisa_Metzger	ERR912015
YSZC12003_36666	stool	control	adult	GBR	no	55144692	5420680199	30	100	Valentina_Giunchiglia;Marisa_Metzger	ERR912016
YSZC12003_36667	stool	control	adult	GBR	no	67218384	6532409425	30	100	Valentina_Giunchiglia;Marisa_Metzger	ERR912017
YSZC12003_36694	stool	control	adult	GBR	no	73790852	7247108938	30	100	Valentina_Giunchiglia;Marisa_Metzger	ERR912020
YSZC12003_36695	stool	control	adult	GBR	no	78031002	7671080162	30	100	Valentina_Giunchiglia;Marisa_Metzger	ERR912189
YSZC12003_36698	stool	control	adult	GBR	no	69609424	6829344558	30	100	Valentina_Giunchiglia;Marisa_Metzger	ERR912100
YSZC12003_36699	stool	control	adult	GBR	no	82420002	8078889676	30	100	Valentina_Giunchiglia;Marisa_Metzger	ERR912101
YSZC12003_36702	stool	control	adult	GBR	no	77699876	7554872331	30	100	Valentina_Giunchiglia;Marisa_Metzger	ERR912138
YSZC12003_36703	stool	control	adult	GBR	no	62082972	6108359083	30	100	Valentina_Giunchiglia;Marisa_Metzger	ERR912023
YSZC12003_36794	stool	control	adult	GBR	no	54487290	5353128140	30	100	Valentina_Giunchiglia;Marisa_Metzger	ERR912024
YSZC12003_36795	stool	control	adult	GBR	no	69159446	6799671395	30	100	Valentina_Giunchiglia;Marisa_Metzger	ERR912102
YSZC12003_36981	stool	control	adult	GBR	no	90552120	8891610105	30	100	Valentina_Giunchiglia;Marisa_Metzger	ERR912025
YSZC12003_36982	stool	control	adult	GBR	no	60771458	5965826910	30	100	Valentina_Giunchiglia;Marisa_Metzger	ERR912103
YSZC12003_37096	stool	control	adult	GBR	no	65969320	6500684802	30	100	Valentina_Giunchiglia;Marisa_Metzger	ERR912190
YSZC12003_37097	stool	control	adult	GBR	no	74526922	7318751359	30	100	Valentina_Giunchiglia;Marisa_Metzger	ERR912104
YSZC12003_37100	stool	control	adult	GBR	no	73428274	7209259960	30	100	Valentina_Giunchiglia;Marisa_Metzger	ERR912105
YSZC12003_37101	stool	control	adult	GBR	no	76045890	7440421356	30	100	Valentina_Giunchiglia;Marisa_Metzger	ERR912026
YSZC12003_37102	stool	control	adult	GBR	no	87251408	8482145993	30	100	Valentina_Giunchiglia;Marisa_Metzger	ERR912139
YSZC12003_37103	stool	control	adult	GBR	no	75068618	7237835184	30	100	Valentina_Giunchiglia;Marisa_Metzger	ERR912140
YSZC12003_37105	stool	control	adult	GBR	no	69512328	6809949339	30	100	Valentina_Giunchiglia;Marisa_Metzger	ERR912027
YSZC12003_37126	stool	control	adult	GBR	no	86000274	8428842118	30	100	Valentina_Giunchiglia;Marisa_Metzger	ERR912106
YSZC12003_37127	stool	control	adult	GBR	no	90083444	8889801833	30	100	Valentina_Giunchiglia;Marisa_Metzger	ERR912191
YSZC12003_37133	stool	control	adult	GBR	no	66603632	6422476670	30	100	Valentina_Giunchiglia;Marisa_Metzger	ERR912141
YSZC12003_37134	stool	control	adult	GBR	no	82796788	8125755966	30	100	Valentina_Giunchiglia;Marisa_Metzger	ERR912028
YSZC12003_37135	stool	control	adult	GBR	no	60465110	5956589244	30	100	Valentina_Giunchiglia;Marisa_Metzger	ERR912029
YSZC12003_37136	stool	control	adult	GBR	no	62567154	6145948833	30	100	Valentina_Giunchiglia;Marisa_Metzger	ERR912030
YSZC12003_37137	stool	control	adult	GBR	no	67175178	6615752428	30	100	Valentina_Giunchiglia;Marisa_Metzger	ERR912031
YSZC12003_37138	stool	control	adult	GBR	no	77251548	7588508000	30	100	Valentina_Giunchiglia;Marisa_Metzger	ERR912032
YSZC12003_37171	stool	control	adult	GBR	no	63601526	6268179977	30	100	Valentina_Giunchiglia;Marisa_Metzger	ERR912192
YSZC12003_37172	stool	control	adult	GBR	no	73449520	7137750226	30	100	Valentina_Giunchiglia;Marisa_Metzger	ERR912033
YSZC12003_37173	stool	control	adult	GBR	no	78689342	7562326144	30	100	Valentina_Giunchiglia;Marisa_Metzger	ERR912034
YSZC12003_37174	stool	control	adult	GBR	no	74145428	7226046352	30	100	Valentina_Giunchiglia;Marisa_Metzger	ERR912142
YSZC12003_37175	stool	control	adult	GBR	no	68182836	6660105206	30	100	Valentina_Giunchiglia;Marisa_Metzger	ERR912143
YSZC12003_37176	stool	control	adult	GBR	no	74791338	7332371425	30	100	Valentina_Giunchiglia;Marisa_Metzger	ERR912107
YSZC12003_37179	stool	control	adult	GBR	no	67292782	6598516466	30	100	Valentina_Giunchiglia;Marisa_Metzger	ERR912035
YSZC12003_37181R1	stool	control	adult	GBR	no	95908144	9385677369	30	100	Valentina_Giunchiglia;Marisa_Metzger	ERR912036
YSZC12003_37182R1	stool	control	adult	GBR	no	78597718	7679342823	30	100	Valentina_Giunchiglia;Marisa_Metzger	ERR912108
YSZC12003_37189R1	stool	control	adult	GBR	no	74724306	7247958784	30	100	Valentina_Giunchiglia;Marisa_Metzger	ERR912037
YSZC12003_37190R1	stool	control	adult	GBR	no	75098186	7413365901	30	100	Valentina_Giunchiglia;Marisa_Metzger	ERR912038
YSZC12003_37191R1	stool	control	adult	GBR	no	79055658	7715299606	30	100	Valentina_Giunchiglia;Marisa_Metzger	ERR912039
YSZC12003_37192R1	stool	control	adult	GBR	no	87288462	8473225541	30	100	Valentina_Giunchiglia;Marisa_Metzger	ERR912144
YSZC12003_37195	stool	control	adult	GBR	no	70273270	6832138153	30	100	Valentina_Giunchiglia;Marisa_Metzger	ERR912145
YSZC12003_37196	stool	control	adult	GBR	no	79916932	7840136899	30	100	Valentina_Giunchiglia;Marisa_Metzger	ERR912042
YSZC12003_37197R1	stool	control	adult	GBR	no	69838878	6811607858	30	100	Valentina_Giunchiglia;Marisa_Metzger	ERR912109
YSZC12003_37198R1	stool	control	adult	GBR	no	76016266	7443932731	30	100	Valentina_Giunchiglia;Marisa_Metzger	ERR912043
YSZC12003_37199	stool	control	adult	GBR	no	70437356	6867433443	30	100	Valentina_Giunchiglia;Marisa_Metzger	ERR912044
YSZC12003_37200R1	stool	control	adult	GBR	no	69959040	6898937613	30	100	Valentina_Giunchiglia;Marisa_Metzger	ERR912110
YSZC12003_37201	stool	control	adult	GBR	no	70529310	6829092814	30	100	Valentina_Giunchiglia;Marisa_Metzger	ERR912146
YSZC12003_37202R1	stool	control	adult	GBR	no	65434240	6430429376	30	100	Valentina_Giunchiglia;Marisa_Metzger	ERR912111
YSZC12003_37203	stool	control	adult	GBR	no	58800416	5777881554	30	100	Valentina_Giunchiglia;Marisa_Metzger	ERR912193
YSZC12003_37204	stool	control	adult	GBR	no	73398602	7237763126	30	100	Valentina_Giunchiglia;Marisa_Metzger	ERR912112
YSZC12003_37205	stool	control	adult	GBR	no	68326712	6706100846	30	100	Valentina_Giunchiglia;Marisa_Metzger	ERR912113
YSZC12003_37206	stool	control	adult	GBR	no	62827462	6164366752	30	100	Valentina_Giunchiglia;Marisa_Metzger	ERR912045
YSZC12003_37207R1	stool	control	adult	GBR	no	71720130	7038089767	30	100	Valentina_Giunchiglia;Marisa_Metzger	ERR912114
YSZC12003_37208R1	stool	control	adult	GBR	no	75777254	7382307203	30	100	Valentina_Giunchiglia;Marisa_Metzger	ERR912147
YSZC12003_37209	stool	control	adult	GBR	no	76680248	7478481387	30	100	Valentina_Giunchiglia;Marisa_Metzger	ERR912148
YSZC12003_37210	stool	control	adult	GBR	no	83665358	8183168568	30	100	Valentina_Giunchiglia;Marisa_Metzger	ERR912046
YSZC12003_37222	stool	control	adult	GBR	no	74516056	7324256458	30	100	Valentina_Giunchiglia;Marisa_Metzger	ERR912115
YSZC12003_37223	stool	control	adult	GBR	no	75368498	7406316269	30	100	Valentina_Giunchiglia;Marisa_Metzger	ERR912047
YSZC12003_37228	stool	control	adult	GBR	no	83487500	8216924349	30	100	Valentina_Giunchiglia;Marisa_Metzger	ERR912116
YSZC12003_37229	stool	control	adult	GBR	no	79154778	7696918594	30	100	Valentina_Giunchiglia;Marisa_Metzger	ERR912048
YSZC12003_37232	stool	control	adult	GBR	no	75223688	7399890009	30	100	Valentina_Giunchiglia;Marisa_Metzger	ERR912194
YSZC12003_37233	stool	control	adult	GBR	no	76802326	7524835172	30	100	Valentina_Giunchiglia;Marisa_Metzger	ERR912049
YSZC12003_37264	stool	control	adult	GBR	no	74338068	7268765017	30	100	Valentina_Giunchiglia;Marisa_Metzger	ERR912118
YSZC12003_37265R1	stool	control	adult	GBR	no	80839326	7901688842	30	100	Valentina_Giunchiglia;Marisa_Metzger	ERR912050
YSZC12003_37268R1	stool	control	adult	GBR	no	70670996	6882050771	30	100	Valentina_Giunchiglia;Marisa_Metzger	ERR912150
YSZC12003_37269	stool	control	adult	GBR	no	79122312	7675410158	30	100	Valentina_Giunchiglia;Marisa_Metzger	ERR912051
YSZC12003_37270	stool	control	adult	GBR	no	75427966	7331327841	30	100	Valentina_Giunchiglia;Marisa_Metzger	ERR912151
YSZC12003_37271R1	stool	control	adult	GBR	no	77642648	7593247731	30	100	Valentina_Giunchiglia;Marisa_Metzger	ERR912052
YSZC12003_37282	stool	control	adult	GBR	no	76306922	7468804003	30	100	Valentina_Giunchiglia;Marisa_Metzger	ERR912054
YSZC12003_37283	stool	control	adult	GBR	no	79007544	7707569708	30	100	Valentina_Giunchiglia;Marisa_Metzger	ERR912055
YSZC12003_37284	stool	control	adult	GBR	no	72568340	7006126745	30	100	Valentina_Giunchiglia;Marisa_Metzger	ERR912120
YSZC12003_37285	stool	control	adult	GBR	no	70586390	6863406629	30	100	Valentina_Giunchiglia;Marisa_Metzger	ERR912152
YSZC12003_37286	stool	control	adult	GBR	no	60658346	5954613663	30	100	Valentina_Giunchiglia;Marisa_Metzger	ERR912056
YSZC12003_37287	stool	control	adult	GBR	no	65648250	6475464716	30	100	Valentina_Giunchiglia;Marisa_Metzger	ERR912195
YSZC12003_37292	stool	control	adult	GBR	no	83550276	8145053011	30	100	Valentina_Giunchiglia;Marisa_Metzger	ERR912153
YSZC12003_37293	stool	control	adult	GBR	no	67105912	6557946626	30	100	Valentina_Giunchiglia;Marisa_Metzger	ERR912121
YSZC12003_37296R1	stool	control	adult	GBR	no	72512598	7075345294	30	100	Valentina_Giunchiglia;Marisa_Metzger	ERR912057
YSZC12003_37297R1	stool	control	adult	GBR	no	83003516	8112267739	30	100	Valentina_Giunchiglia;Marisa_Metzger	ERR912058
YSZC12003_37298R1	stool	control	adult	GBR	no	72024512	7036360482	30	100	Valentina_Giunchiglia;Marisa_Metzger	ERR912154
YSZC12003_37299R1	stool	control	adult	GBR	no	82965520	8140971531	30	100	Valentina_Giunchiglia;Marisa_Metzger	ERR912059
YSZC12003_37304R1	stool	control	adult	GBR	no	64273822	6273828379	30	100	Valentina_Giunchiglia;Marisa_Metzger	ERR912060
YSZC12003_37305R1	stool	control	adult	GBR	no	70285276	6845671542	30	100	Valentina_Giunchiglia;Marisa_Metzger	ERR912061
YSZC12003_37308R1	stool	control	adult	GBR	no	83181462	8116796023	30	100	Valentina_Giunchiglia;Marisa_Metzger	ERR912062
YSZC12003_37309R1	stool	control	adult	GBR	no	59201358	5852813293	30	100	Valentina_Giunchiglia;Marisa_Metzger	ERR912196
YSZC12003_37322	stool	control	adult	GBR	no	77844198	7627181196	30	100	Valentina_Giunchiglia;Marisa_Metzger	ERR912064
YSZC12003_37323	stool	control	adult	GBR	no	62455456	6158327205	30	100	Valentina_Giunchiglia;Marisa_Metzger	ERR912065
YSZC12003_37336	stool	control	adult	GBR	no	71323536	6983623934	30	100	Valentina_Giunchiglia;Marisa_Metzger	ERR912159
YSZC12003_37337	stool	control	adult	GBR	no	87724804	8568246879	30	100	Valentina_Giunchiglia;Marisa_Metzger	ERR912160
YSZC12003_37348	stool	control	adult	GBR	no	76456844	7330696949	30	100	Valentina_Giunchiglia;Marisa_Metzger	ERR912161
YSZC12003_37349	stool	control	adult	GBR	no	89197432	8725572237	30	100	Valentina_Giunchiglia;Marisa_Metzger	ERR912162
YSZC12003_37352	stool	control	adult	GBR	no	58704052	5795270823	30	100	Valentina_Giunchiglia;Marisa_Metzger	ERR912067
YSZC12003_37353	stool	control	adult	GBR	no	82672166	8018684269	30	100	Valentina_Giunchiglia;Marisa_Metzger	ERR912163
YSZC12003_37399	stool	control	adult	GBR	no	75338046	7323093325	30	100	Valentina_Giunchiglia;Marisa_Metzger	ERR912165
YSZC12003_37400	stool	control	adult	GBR	no	76289936	7512459640	30	100	Valentina_Giunchiglia;Marisa_Metzger	ERR912068
YSZC12003_37405	stool	control	adult	GBR	no	69703218	6792133652	30	100	Valentina_Giunchiglia;Marisa_Metzger	ERR912166
YSZC12003_37406	stool	control	adult	GBR	no	81960192	8034373648	30	100	Valentina_Giunchiglia;Marisa_Metzger	ERR912200
YSZC12003_37543	stool	control	adult	GBR	no	67012002	6537139653	30	100	Valentina_Giunchiglia;Marisa_Metzger	ERR912167
YSZC12003_37544	stool	control	adult	GBR	no	76286136	7449581756	30	100	Valentina_Giunchiglia;Marisa_Metzger	ERR912168
YSZC12003_37647	stool	control	adult	GBR	no	78430516	7636175097	30	100	Valentina_Giunchiglia;Marisa_Metzger	ERR912173
YSZC12003_37648	stool	control	adult	GBR	no	76952260	7528726538	30	100	Valentina_Giunchiglia;Marisa_Metzger	ERR912174
YSZC12003_37651	stool	control	adult	GBR	no	68758972	6670280308	30	100	Valentina_Giunchiglia;Marisa_Metzger	ERR912175
YSZC12003_37652	stool	control	adult	GBR	no	71971268	6970570380	30	100	Valentina_Giunchiglia;Marisa_Metzger	ERR912176
YSZC12003_37753	stool	control	adult	GBR	no	84827394	8289429225	30	100	Valentina_Giunchiglia;Marisa_Metzger	ERR912177
YSZC12003_37754	stool	control	adult	GBR	no	70512380	6933738100	30	100	Valentina_Giunchiglia;Marisa_Metzger	ERR912071
YSZC12003_37797	stool	control	adult	GBR	no	89020272	8746333484	30	100	Valentina_Giunchiglia;Marisa_Metzger	ERR912201
YSZC12003_37798	stool	control	adult	GBR	no	73150018	7137462717	30	100	Valentina_Giunchiglia;Marisa_Metzger	ERR912178
YSZC12003_37877	stool	control	adult	GBR	no	73824966	7229412911	30	100	Valentina_Giunchiglia;Marisa_Metzger	ERR912180
YSZC12003_37878	stool	control	adult	GBR	no	56909442	5591200733	30	100	Valentina_Giunchiglia;Marisa_Metzger	ERR912122
YSZC12003_37879	stool	control	adult	GBR	no	73150164	7118145507	30	100	Valentina_Giunchiglia;Marisa_Metzger	ERR912181
YSZC12003_37880	stool	control	adult	GBR	no	63467504	6219415249	30	100	Valentina_Giunchiglia;Marisa_Metzger	ERR912202
YEZ_N-48	stool	control	adult	CHN	no	39872611	5971169867	41	150	Giacomo_DAmato	SRR8675870
YEZ_N-47	stool	control	adult	CHN	no	44623037	6675300345	40	150	Giacomo_DAmato	SRR8675871
YEZ_N-10	stool	control	adult	CHN	no	37218253	5510255162	44	150	Giacomo_DAmato	SRR8675872
YEZ_N-9	stool	control	adult	CHN	no	34466186	5059705281	43	150	Giacomo_DAmato	SRR8675873
YEZ_N-8	stool	control	adult	CHN	no	42123225	6222845316	43	150	Giacomo_DAmato	SRR8675874
YEZ_N-1	stool	control	adult	CHN	no	41932334	6281418178	44	150	Giacomo_DAmato	SRR8675875
YEZ_N-14	stool	control	adult	CHN	no	39383557	5895272063	42	150	Giacomo_DAmato	SRR8675876
YEZ_N-13	stool	control	adult	CHN	no	35893414	5338299396	44	150	Giacomo_DAmato	SRR8675877
YEZ_N-12	stool	control	adult	CHN	no	33174217	4907119493	38	150	Giacomo_DAmato	SRR8675878
YEZ_N-11	stool	control	adult	CHN	no	33480833	4950029556	41	150	Giacomo_DAmato	SRR8675879
YEZ_N-15	stool	control	adult	CHN	no	44695427	6619725273	41	150	Giacomo_DAmato	SRR8675880
YEZ_N-2	stool	control	adult	CHN	no	56254196	8291887539	43	150	Giacomo_DAmato	SRR8675881
YEZ_N-17	stool	control	adult	CHN	no	58838794	8752161821	42	150	Giacomo_DAmato	SRR8675882
YEZ_N-16	stool	control	adult	CHN	no	42525522	6279860739	41	150	Giacomo_DAmato	SRR8675883
YEZ_N-19	stool	control	adult	CHN	no	46901093	6965457397	41	150	Giacomo_DAmato	SRR8675884
YEZ_N-18	stool	control	adult	CHN	no	42176925	6280642606	36	150	Giacomo_DAmato	SRR8675885
YEZ_N-21	stool	control	adult	CHN	no	123037805	17835604178	42	150	Giacomo_DAmato	SRR8675886
YEZ_N-20	stool	control	adult	CHN	no	39999366	5961141597	40	150	Giacomo_DAmato	SRR8675887
YEZ_N-23	stool	control	adult	CHN	no	38102424	5693421947	42	150	Giacomo_DAmato	SRR8675888
YEZ_N-22	stool	control	adult	CHN	no	52357887	7819948186	45	150	Giacomo_DAmato	SRR8675889
YEZ_N-24	stool	control	adult	CHN	no	43955537	6538221753	46	150	Giacomo_DAmato	SRR8675891
YEZ_N-36	stool	control	adult	CHN	no	38581295	5774622955	41	150	Giacomo_DAmato	SRR8675892
YEZ_N-35	stool	control	adult	CHN	no	33440743	5005765522	44	150	Giacomo_DAmato	SRR8675893
YEZ_N-42	stool	control	adult	CHN	no	36725452	5495400132	42	150	Giacomo_DAmato	SRR8675894
YEZ_N-40	stool	control	adult	CHN	no	37252508	5576658883	42	150	Giacomo_DAmato	SRR8675896
YEZ_N-39	stool	control	adult	CHN	no	36241278	5424997230	41	150	Giacomo_DAmato	SRR8675897
YEZ_N-44	stool	control	adult	CHN	no	33917757	5054348767	36	150	Giacomo_DAmato	SRR8675899
YEZ_N-43	stool	control	adult	CHN	no	44299664	6632697945	44	150	Giacomo_DAmato	SRR8675900
YEZ_N-29	stool	control	adult	CHN	no	43459994	6498857642	36	150	Giacomo_DAmato	SRR8675902
YEZ_N-30	stool	control	adult	CHN	no	41627660	6225130809	43	150	Giacomo_DAmato	SRR8675903
YEZ_N-31	stool	control	adult	CHN	no	31558929	4718840757	37	150	Giacomo_DAmato	SRR8675904
YEZ_N-32	stool	control	adult	CHN	no	53380582	7981804679	41	150	Giacomo_DAmato	SRR8675905
YEZ_N-25	stool	control	adult	CHN	no	29597024	4400654556	46	150	Giacomo_DAmato	SRR8675906
YEZ_N-26	stool	control	adult	CHN	no	55674906	8267197932	41	150	Giacomo_DAmato	SRR8675907
YEZ_N-27	stool	control	adult	CHN	no	38035017	5692421551	40	150	Giacomo_DAmato	SRR8675908
YEZ_N-28	stool	control	adult	CHN	no	32093546	4803429427	43	150	Giacomo_DAmato	SRR8675909
YEZ_N-33	stool	control	adult	CHN	no	46022360	6881301981	42	150	Giacomo_DAmato	SRR8675914
YEZ_N-34	stool	control	adult	CHN	no	44015019	6590576153	42	150	Giacomo_DAmato	SRR8675915
YEZ_N-45	stool	control	adult	CHN	no	45520769	6800788280	42	150	Giacomo_DAmato	SRR8675916
YEZ_N-46	stool	control	adult	CHN	no	46286473	6930711996	42	150	Giacomo_DAmato	SRR8675917
YEZ_N-38	stool	control	adult	CHN	no	82717990	12287360107	41	150	Giacomo_DAmato	SRR8675918
YEZ_N-37	stool	control	adult	CHN	no	42759239	6397863499	44	150	Giacomo_DAmato	SRR8675921
PNP_Main_10	stool	control	adult	ISR	no	25992426	2428897220	20	101	Paolo_Manghi	ERR1137230;ERR1136702
PNP_Main_100	stool	control	adult	ISR	no	26880264	2657830375	50	101	Paolo_Manghi	ERR1136792
PNP_Main_101	stool	control	adult	ISR	no	34365680	3400710150	50	101	Paolo_Manghi	ERR1136793
PNP_Main_102	stool	control	adult	ISR	no	28826674	2851725083	50	101	Paolo_Manghi	ERR1136794
PNP_Main_103	stool	control	adult	ISR	no	33461402	3311541332	50	101	Paolo_Manghi	ERR1136795
PNP_Main_104	stool	control	adult	ISR	no	45713032	4537439861	50	101	Paolo_Manghi	ERR1136796
PNP_Main_105	stool	control	adult	ISR	no	31615966	3125955809	50	101	Paolo_Manghi	ERR1136797
PNP_Main_106	stool	control	adult	ISR	no	28598912	2825160011	50	101	Paolo_Manghi	ERR1136798
PNP_Main_107	stool	control	adult	ISR	no	33339256	3299382142	50	101	Paolo_Manghi	ERR1136799
PNP_Main_108	stool	control	adult	ISR	no	33751252	3342098118	50	101	Paolo_Manghi	ERR1136800
PNP_Main_11	stool	control	adult	ISR	no	40106788	3951366693	50	101	Paolo_Manghi	ERR1136703
PNP_Main_113	stool	control	adult	ISR	no	40734384	4035943586	50	101	Paolo_Manghi	ERR1136804
PNP_Main_114	stool	control	adult	ISR	no	27217754	2687167017	50	101	Paolo_Manghi	ERR1136805
PNP_Main_115	stool	control	adult	ISR	no	35197880	3486342160	1	101	Paolo_Manghi	ERR1136919;ERR1136806
PNP_Main_116	stool	control	adult	ISR	no	38998418	3860781070	50	101	Paolo_Manghi	ERR1136807
PNP_Main_118	stool	control	adult	ISR	no	40499298	4007495835	50	101	Paolo_Manghi	ERR1136809
PNP_Main_119	stool	control	adult	ISR	no	23373912	2310957197	50	101	Paolo_Manghi	ERR1136810
PNP_Main_12	stool	control	adult	ISR	no	28569726	2812370775	50	101	Paolo_Manghi	ERR1136704
PNP_Main_120	stool	control	adult	ISR	no	41455980	4109551728	50	101	Paolo_Manghi	ERR1136811
PNP_Main_121	stool	control	adult	ISR	no	30803296	3048966929	50	101	Paolo_Manghi	ERR1136812
PNP_Main_122	stool	control	adult	ISR	no	35063538	3464292187	50	101	Paolo_Manghi	ERR1136813
PNP_Main_123	stool	control	adult	ISR	no	21963404	2108613013	20	101	Paolo_Manghi	ERR1137394;ERR1136814
PNP_Main_124	stool	control	adult	ISR	no	26686062	2639686143	50	101	Paolo_Manghi	ERR1136815
PNP_Main_125	stool	control	adult	ISR	no	33059248	3287954892	50	101	Paolo_Manghi	ERR1136816
PNP_Main_126	stool	control	adult	ISR	no	25009816	2483039522	1	101	Paolo_Manghi	ERR1136921;ERR1136817
PNP_Main_127	stool	control	adult	ISR	no	71605588	7100931787	50	101	Paolo_Manghi	ERR1136818
PNP_Main_128	stool	control	adult	ISR	no	25776726	2552398318	50	101	Paolo_Manghi	ERR1136819
PNP_Main_129	stool	control	adult	ISR	no	41672250	4122799184	50	101	Paolo_Manghi	ERR1136820
PNP_Main_13	stool	control	adult	ISR	no	41475628	4101568818	50	101	Paolo_Manghi	ERR1136705
PNP_Main_130	stool	control	adult	ISR	no	22690952	2073239884	20	101	Paolo_Manghi	ERR1137326;ERR1136821
PNP_Main_131	stool	control	adult	ISR	no	35799342	3543866507	50	101	Paolo_Manghi	ERR1136822
PNP_Main_132	stool	control	adult	ISR	no	36642872	3627342364	50	101	Paolo_Manghi	ERR1136823
PNP_Main_133	stool	control	adult	ISR	no	37199818	3676563005	50	101	Paolo_Manghi	ERR1136824
PNP_Main_134	stool	control	adult	ISR	no	27283678	2694634275	50	101	Paolo_Manghi	ERR1136825
PNP_Main_135	stool	control	adult	ISR	no	43235490	4276897324	50	101	Paolo_Manghi	ERR1136826
PNP_Main_136	stool	control	adult	ISR	no	36887024	3449272712	20	101	Paolo_Manghi	ERR1137395;ERR1136827
PNP_Main_137	stool	control	adult	ISR	no	18478977	1667080513	20	100	Paolo_Manghi	ERR1137704;ERR1137666;ERR1137367;ERR1136828
PNP_Main_138	stool	control	adult	ISR	no	45189892	4477029580	50	101	Paolo_Manghi	ERR1136829
PNP_Main_139	stool	control	adult	ISR	no	34247558	3377134159	50	101	Paolo_Manghi	ERR1136830
PNP_Main_14	stool	control	adult	ISR	no	44229890	4349567785	50	101	Paolo_Manghi	ERR1136706
PNP_Main_140	stool	control	adult	ISR	no	32795840	3232209245	50	101	Paolo_Manghi	ERR1136831
PNP_Main_142	stool	control	adult	ISR	no	46548608	4609907914	50	101	Paolo_Manghi	ERR1136833
PNP_Main_143	stool	control	adult	ISR	no	19229085	1558119754	20	75	Paolo_Manghi	ERR1137705;ERR1137570;ERR1137396;ERR1136834
PNP_Main_144	stool	control	adult	ISR	no	56265702	5562494728	50	101	Paolo_Manghi	ERR1136835
PNP_Main_145	stool	control	adult	ISR	no	20895982	1794708358	20	80	Paolo_Manghi	ERR1137706;ERR1137571;ERR1137368;ERR1136836
PNP_Main_146	stool	control	adult	ISR	no	58706326	5800371971	50	101	Paolo_Manghi	ERR1136837
PNP_Main_147	stool	control	adult	ISR	no	67189364	6636365016	50	101	Paolo_Manghi	ERR1136838
PNP_Main_148	stool	control	adult	ISR	no	27546734	2716244093	50	101	Paolo_Manghi	ERR1136839
PNP_Main_149	stool	control	adult	ISR	no	33589770	3298559800	50	101	Paolo_Manghi	ERR1136840
PNP_Main_15	stool	control	adult	ISR	no	40794190	4007594259	50	101	Paolo_Manghi	ERR1136707
PNP_Main_150	stool	control	adult	ISR	no	32636612	3236193713	50	101	Paolo_Manghi	ERR1136841
PNP_Main_16	stool	control	adult	ISR	no	57126940	5652189246	50	101	Paolo_Manghi	ERR1136708
PNP_Main_160	stool	control	adult	ISR	no	33645814	3335498715	50	101	Paolo_Manghi	ERR1136851
PNP_Main_161	stool	control	adult	ISR	no	36830294	3645036152	50	101	Paolo_Manghi	ERR1136852
PNP_Main_162	stool	control	adult	ISR	no	35695642	3535666305	50	101	Paolo_Manghi	ERR1136853
PNP_Main_163	stool	control	adult	ISR	no	47452898	4699948206	50	101	Paolo_Manghi	ERR1136854
PNP_Main_164	stool	control	adult	ISR	no	20002072	1808868409	20	100	Paolo_Manghi	ERR1137667;ERR1137639;ERR1137328;ERR1136855
PNP_Main_165	stool	control	adult	ISR	no	33975396	3361266217	50	101	Paolo_Manghi	ERR1136856
PNP_Main_166	stool	control	adult	ISR	no	42316216	4186910511	50	101	Paolo_Manghi	ERR1136857
PNP_Main_167	stool	control	adult	ISR	no	26600486	2631267317	50	101	Paolo_Manghi	ERR1136858
PNP_Main_168	stool	control	adult	ISR	no	33127582	3271697305	50	101	Paolo_Manghi	ERR1136859
PNP_Main_169	stool	control	adult	ISR	no	44664496	4423709318	50	101	Paolo_Manghi	ERR1136860
PNP_Main_17	stool	control	adult	ISR	no	51876824	5102457649	50	101	Paolo_Manghi	ERR1136709
PNP_Main_170	stool	control	adult	ISR	no	40271266	3984044585	50	101	Paolo_Manghi	ERR1136861
PNP_Main_171	stool	control	adult	ISR	no	62582808	6054557268	2	98	Paolo_Manghi	ERR1136862
PNP_Main_172	stool	control	adult	ISR	no	36018930	3479915665	2	98	Paolo_Manghi	ERR1136863
PNP_Main_173	stool	control	adult	ISR	no	31238448	3023144457	2	98	Paolo_Manghi	ERR1136864
PNP_Main_174	stool	control	adult	ISR	no	20121138	1769699705	2	98	Paolo_Manghi	ERR1137707;ERR1137572;ERR1136865
PNP_Main_175	stool	control	adult	ISR	no	39669570	3815424423	2	98	Paolo_Manghi	ERR1136866
PNP_Main_176	stool	control	adult	ISR	no	43370428	4207556904	2	98	Paolo_Manghi	ERR1136867
PNP_Main_177	stool	control	adult	ISR	no	42191042	4072100803	2	98	Paolo_Manghi	ERR1136868
PNP_Main_178	stool	control	adult	ISR	no	34247196	3322680486	2	98	Paolo_Manghi	ERR1136869
PNP_Main_179	stool	control	adult	ISR	no	32687876	2931738937	2	98	Paolo_Manghi	ERR1137573;ERR1136870
PNP_Main_18	stool	control	adult	ISR	no	32218578	3171022858	50	101	Paolo_Manghi	ERR1136710
[truncated: 872 more rows]

## Sheet: S6
run_accession	sample_accession	study_accession	scientific_name	library	library_layout	library_source
SRR13077925	SAMN15722979	PRJNA650244	human gut metagenome	345	PAIRED	METAGENOMIC
SRR13077845	SAMN15722981	PRJNA650244	human gut metagenome	353	PAIRED	METAGENOMIC
SRR13077696	SAMN15722983	PRJNA650244	human gut metagenome	358	PAIRED	METAGENOMIC
SRR13077685	SAMN15722984	PRJNA650244	human gut metagenome	361	PAIRED	METAGENOMIC
SRR13077777	SAMN15722986	PRJNA650244	human gut metagenome	370	PAIRED	METAGENOMIC
SRR13077766	SAMN15722987	PRJNA650244	human gut metagenome	371	PAIRED	METAGENOMIC
SRR13077755	SAMN15722988	PRJNA650244	human gut metagenome	373	PAIRED	METAGENOMIC
SRR13077923	SAMN15722989	PRJNA650244	human gut metagenome	376	PAIRED	METAGENOMIC
SRR13077735	SAMN15722990	PRJNA650244	human gut metagenome	377	PAIRED	METAGENOMIC
SRR13077724	SAMN15722991	PRJNA650244	human gut metagenome	382	PAIRED	METAGENOMIC
SRR13077712	SAMN15722992	PRJNA650244	human gut metagenome	386	PAIRED	METAGENOMIC
SRR13077911	SAMN15722993	PRJNA650244	human gut metagenome	389	PAIRED	METAGENOMIC
SRR13077867	SAMN15722997	PRJNA650244	human gut metagenome	396	PAIRED	METAGENOMIC
SRR13077856	SAMN15722998	PRJNA650244	human gut metagenome	397	PAIRED	METAGENOMIC
SRR13077844	SAMN15722999	PRJNA650244	human gut metagenome	399	PAIRED	METAGENOMIC
SRR13077833	SAMN15723000	PRJNA650244	human gut metagenome	400	PAIRED	METAGENOMIC
SRR13077665	SAMN15723002	PRJNA650244	human gut metagenome	405	PAIRED	METAGENOMIC
SRR13077654	SAMN15723003	PRJNA650244	human gut metagenome	412	PAIRED	METAGENOMIC
SRR13077819	SAMN15723004	PRJNA650244	human gut metagenome	413	PAIRED	METAGENOMIC
SRR13077808	SAMN15723005	PRJNA650244	human gut metagenome	415	PAIRED	METAGENOMIC
SRR13077797	SAMN15723006	PRJNA650244	human gut metagenome	417	PAIRED	METAGENOMIC
SRR13077709	SAMN15723007	PRJNA650244	human gut metagenome	419	PAIRED	METAGENOMIC
SRR13077708	SAMN15723008	PRJNA650244	human gut metagenome	422	PAIRED	METAGENOMIC
SRR13077862	SAMN15723163	PRJNA650244	human gut metagenome	CL31-B	PAIRED	METAGENOMIC
SRR13077861	SAMN15723164	PRJNA650244	human gut metagenome	CL32-B	PAIRED	METAGENOMIC
SRR13077860	SAMN15723165	PRJNA650244	human gut metagenome	CL33-B	PAIRED	METAGENOMIC
SRR13077859	SAMN15723166	PRJNA650244	human gut metagenome	CL34-B	PAIRED	METAGENOMIC
SRR13077858	SAMN15723167	PRJNA650244	human gut metagenome	CL35-B	PAIRED	METAGENOMIC
SRR13077857	SAMN15723168	PRJNA650244	human gut metagenome	CL36-B	PAIRED	METAGENOMIC
SRR13077855	SAMN15723169	PRJNA650244	human gut metagenome	CL37-B	PAIRED	METAGENOMIC
SRR13077854	SAMN15723170	PRJNA650244	human gut metagenome	CL38-B	PAIRED	METAGENOMIC
SRR13077853	SAMN15723171	PRJNA650244	human gut metagenome	CL39-B	PAIRED	METAGENOMIC
SRR13077852	SAMN15723172	PRJNA650244	human gut metagenome	CL40-B	PAIRED	METAGENOMIC
SRR13077850	SAMN15723174	PRJNA650244	human gut metagenome	CL42-B	PAIRED	METAGENOMIC
SRR13077849	SAMN15723175	PRJNA650244	human gut metagenome	CL43-B	PAIRED	METAGENOMIC
SRR13077848	SAMN15723176	PRJNA650244	human gut metagenome	CL44-B	PAIRED	METAGENOMIC
SRR13077847	SAMN15723177	PRJNA650244	human gut metagenome	CL45-B	PAIRED	METAGENOMIC
SRR13077846	SAMN15723178	PRJNA650244	human gut metagenome	CL46-B	PAIRED	METAGENOMIC
SRR13077843	SAMN15723179	PRJNA650244	human gut metagenome	CL47-B	PAIRED	METAGENOMIC
SRR13077842	SAMN15723180	PRJNA650244	human gut metagenome	CL48-B	PAIRED	METAGENOMIC
SRR13077841	SAMN15723181	PRJNA650244	human gut metagenome	CL49-B	PAIRED	METAGENOMIC
SRR13077840	SAMN15723182	PRJNA650244	human gut metagenome	CL50-B	PAIRED	METAGENOMIC
SRR13077839	SAMN15723183	PRJNA650244	human gut metagenome	CL51-B	PAIRED	METAGENOMIC
SRR13077838	SAMN15723184	PRJNA650244	human gut metagenome	CL52-B	PAIRED	METAGENOMIC
SRR13077837	SAMN15723185	PRJNA650244	human gut metagenome	CL53-B	PAIRED	METAGENOMIC
SRR13077836	SAMN15723186	PRJNA650244	human gut metagenome	CL54-B	PAIRED	METAGENOMIC
SRR13077835	SAMN15723187	PRJNA650244	human gut metagenome	CL55-B	PAIRED	METAGENOMIC
SRR13077834	SAMN15723188	PRJNA650244	human gut metagenome	CL56-B	PAIRED	METAGENOMIC
SRR13077832	SAMN15723189	PRJNA650244	human gut metagenome	CL57-B	PAIRED	METAGENOMIC
SRR13077831	SAMN15723190	PRJNA650244	human gut metagenome	CL58-B	PAIRED	METAGENOMIC
SRR13077830	SAMN15723191	PRJNA650244	human gut metagenome	CL59-B	PAIRED	METAGENOMIC
SRR13077829	SAMN15723192	PRJNA650244	human gut metagenome	CL60-B	PAIRED	METAGENOMIC
SRR13077827	SAMN15723193	PRJNA650244	human gut metagenome	CL61-B	PAIRED	METAGENOMIC
SRR13077681	SAMN15723194	PRJNA650244	human gut metagenome	CL62-B	PAIRED	METAGENOMIC
SRR13077680	SAMN15723195	PRJNA650244	human gut metagenome	CL63-B	PAIRED	METAGENOMIC
SRR13077679	SAMN15723196	PRJNA650244	human gut metagenome	CL64-B	PAIRED	METAGENOMIC
SRR13077678	SAMN15723197	PRJNA650244	human gut metagenome	CL65-B	PAIRED	METAGENOMIC
SRR13077677	SAMN15723198	PRJNA650244	human gut metagenome	CL66-B	PAIRED	METAGENOMIC
SRR13077675	SAMN15723199	PRJNA650244	human gut metagenome	CL67-B	PAIRED	METAGENOMIC
SRR13077674	SAMN15723200	PRJNA650244	human gut metagenome	CL68-B	PAIRED	METAGENOMIC
SRR13077673	SAMN15723201	PRJNA650244	human gut metagenome	CL69-B	PAIRED	METAGENOMIC
SRR13077672	SAMN15723202	PRJNA650244	human gut metagenome	CL70-B	PAIRED	METAGENOMIC
SRR13077671	SAMN15723203	PRJNA650244	human gut metagenome	CL71-B	PAIRED	METAGENOMIC
SRR13077670	SAMN15723204	PRJNA650244	human gut metagenome	CL72-B	PAIRED	METAGENOMIC
SRR13077669	SAMN15723205	PRJNA650244	human gut metagenome	CL73-B	PAIRED	METAGENOMIC
SRR13077668	SAMN15723206	PRJNA650244	human gut metagenome	CL74-B	PAIRED	METAGENOMIC
SRR13077667	SAMN15723207	PRJNA650244	human gut metagenome	CL75-B	PAIRED	METAGENOMIC
SRR13077666	SAMN15723208	PRJNA650244	human gut metagenome	CL76-B	PAIRED	METAGENOMIC
SRR13077664	SAMN15723209	PRJNA650244	human gut metagenome	CL77-B	PAIRED	METAGENOMIC
SRR13077663	SAMN15723210	PRJNA650244	human gut metagenome	CL78-B	PAIRED	METAGENOMIC
SRR13077706	SAMN15723009	PRJNA650244	human gut metagenome	A01	PAIRED	METAGENOMIC
SRR13077695	SAMN15723019	PRJNA650244	human gut metagenome	A101	PAIRED	METAGENOMIC
SRR13077690	SAMN15723024	PRJNA650244	human gut metagenome	A106	PAIRED	METAGENOMIC
SRR13077689	SAMN15723025	PRJNA650244	human gut metagenome	A107	PAIRED	METAGENOMIC
SRR13077683	SAMN15723030	PRJNA650244	human gut metagenome	A111	PAIRED	METAGENOMIC
SRR13077792	SAMN15723035	PRJNA650244	human gut metagenome	A116	PAIRED	METAGENOMIC
SRR13077790	SAMN15723037	PRJNA650244	human gut metagenome	A118	PAIRED	METAGENOMIC
SRR13077787	SAMN15723039	PRJNA650244	human gut metagenome	A11	PAIRED	METAGENOMIC
SRR13077786	SAMN15723040	PRJNA650244	human gut metagenome	A120	PAIRED	METAGENOMIC
SRR13077772	SAMN15723053	PRJNA650244	human gut metagenome	A132	PAIRED	METAGENOMIC
SRR13077769	SAMN15723056	PRJNA650244	human gut metagenome	A135	PAIRED	METAGENOMIC
SRR13077768	SAMN15723057	PRJNA650244	human gut metagenome	A136	PAIRED	METAGENOMIC
SRR13077767	SAMN15723058	PRJNA650244	human gut metagenome	A137	PAIRED	METAGENOMIC
SRR13077764	SAMN15723060	PRJNA650244	human gut metagenome	A139	PAIRED	METAGENOMIC
SRR13077762	SAMN15723062	PRJNA650244	human gut metagenome	A140	PAIRED	METAGENOMIC
SRR13077757	SAMN15723067	PRJNA650244	human gut metagenome	A15	PAIRED	METAGENOMIC
SRR13077753	SAMN15723070	PRJNA650244	human gut metagenome	A18	PAIRED	METAGENOMIC
SRR13077749	SAMN15723074	PRJNA650244	human gut metagenome	A21	PAIRED	METAGENOMIC
SRR13077737	SAMN15723087	PRJNA650244	human gut metagenome	A33	PAIRED	METAGENOMIC
SRR13077726	SAMN15723097	PRJNA650244	human gut metagenome	A42	PAIRED	METAGENOMIC
SRR13077921	SAMN15723109	PRJNA650244	human gut metagenome	A53	PAIRED	METAGENOMIC
SRR13077920	SAMN15723110	PRJNA650244	human gut metagenome	A54	PAIRED	METAGENOMIC
SRR13077913	SAMN15723117	PRJNA650244	human gut metagenome	A61	PAIRED	METAGENOMIC
SRR13077912	SAMN15723118	PRJNA650244	human gut metagenome	A62	PAIRED	METAGENOMIC
SRR13077910	SAMN15723119	PRJNA650244	human gut metagenome	A63	PAIRED	METAGENOMIC
SRR13077906	SAMN15723123	PRJNA650244	human gut metagenome	A67	PAIRED	METAGENOMIC
SRR13077905	SAMN15723124	PRJNA650244	human gut metagenome	A68	PAIRED	METAGENOMIC
SRR13077903	SAMN15723126	PRJNA650244	human gut metagenome	A70	PAIRED	METAGENOMIC
SRR13077901	SAMN15723128	PRJNA650244	human gut metagenome	A72	PAIRED	METAGENOMIC
SRR13077892	SAMN15723136	PRJNA650244	human gut metagenome	A80	PAIRED	METAGENOMIC
SRR13077891	SAMN15723137	PRJNA650244	human gut metagenome	A81	PAIRED	METAGENOMIC
SRR13077890	SAMN15723138	PRJNA650244	human gut metagenome	A82	PAIRED	METAGENOMIC
SRR13077887	SAMN15723140	PRJNA650244	human gut metagenome	A84	PAIRED	METAGENOMIC
SRR13077881	SAMN15723146	PRJNA650244	human gut metagenome	A90	PAIRED	METAGENOMIC
SRR13077874	SAMN15723152	PRJNA650244	human gut metagenome	A96	PAIRED	METAGENOMIC
SRR13077871	SAMN15723155	PRJNA650244	human gut metagenome	A99	PAIRED	METAGENOMIC
SRR13077693	SAMN15723021	PRJNA650244	human gut metagenome	A103	PAIRED	METAGENOMIC
SRR13077692	SAMN15723022	PRJNA650244	human gut metagenome	A104	PAIRED	METAGENOMIC
SRR13077791	SAMN15723036	PRJNA650244	human gut metagenome	A117	PAIRED	METAGENOMIC
SRR13077789	SAMN15723038	PRJNA650244	human gut metagenome	A119	PAIRED	METAGENOMIC
SRR13077784	SAMN15723042	PRJNA650244	human gut metagenome	A122	PAIRED	METAGENOMIC
SRR13077780	SAMN15723046	PRJNA650244	human gut metagenome	A126	PAIRED	METAGENOMIC
SRR13077744	SAMN15723080	PRJNA650244	human gut metagenome	A27	PAIRED	METAGENOMIC
SRR13077914	SAMN15723116	PRJNA650244	human gut metagenome	A60	PAIRED	METAGENOMIC
SRR13077885	SAMN15723142	PRJNA650244	human gut metagenome	A86	PAIRED	METAGENOMIC
SRR13077883	SAMN15723144	PRJNA650244	human gut metagenome	A88	PAIRED	METAGENOMIC
SRR13077879	SAMN15723148	PRJNA650244	human gut metagenome	A92	PAIRED	METAGENOMIC
SRR13077798	SAMN15723248	PRJNA650244	human gut metagenome	N1	PAIRED	METAGENOMIC
SRR13077756	SAMN15723068	PRJNA650244	human gut metagenome	A16	PAIRED	METAGENOMIC
SRR13077751	SAMN15723072	PRJNA650244	human gut metagenome	A1	PAIRED	METAGENOMIC
SRR13077653	SAMN15723219	PRJNA650244	human gut metagenome	F1	PAIRED	METAGENOMIC
SRR13077810	SAMN15723237	PRJNA650244	human gut metagenome	K1	PAIRED	METAGENOMIC
SRR16646187	SAMN22565506	PRJNA689961	human gut metagenome	Ctrl_63	PAIRED	METAGENOMIC
SRR16646129	SAMN22565365	PRJNA689961	human gut metagenome	COV_22-1	PAIRED	METAGENOMIC
SRR16646211	SAMN22565332	PRJNA689961	human gut metagenome	COV_9-2	PAIRED	METAGENOMIC
SRR16646125	SAMN22565370	PRJNA689961	human gut metagenome	COV_ 24-2	PAIRED	METAGENOMIC
SRR16646034	SAMN22565443	PRJNA689961	human gut metagenome	COV_66	PAIRED	METAGENOMIC
SRR16646141	SAMN22565315	PRJNA689961	human gut metagenome	COV_1-1	PAIRED	METAGENOMIC
SRR16646078	SAMN22565416	PRJNA689961	human gut metagenome	COV_50	PAIRED	METAGENOMIC
SRR16646146	SAMN22565319	PRJNA689961	human gut metagenome	COV_3-1	PAIRED	METAGENOMIC
SRR16646057	SAMN22565327	PRJNA689961	human gut metagenome	COV_7-1	PAIRED	METAGENOMIC
SRR16646158	SAMN22565318	PRJNA689961	human gut metagenome	COV_2-2	PAIRED	METAGENOMIC
SRR16646139	SAMN22565325	PRJNA689961	human gut metagenome	COV_6-1	PAIRED	METAGENOMIC
SRR16646101	SAMN22565323	PRJNA689961	human gut metagenome	COV_5-1	PAIRED	METAGENOMIC
SRR16646164	SAMN22565341	PRJNA689961	human gut metagenome	COV_13-1	PAIRED	METAGENOMIC
SRR16646133	SAMN22565339	PRJNA689961	human gut metagenome	COV_12-1	PAIRED	METAGENOMIC
SRR16646120	SAMN22565321	PRJNA689961	human gut metagenome	COV_4-1	PAIRED	METAGENOMIC
SRR16646030	SAMN22565330	PRJNA689961	human gut metagenome	COV_8-2	PAIRED	METAGENOMIC
SRR16646095	SAMN22565400	PRJNA689961	human gut metagenome	COV_38	PAIRED	METAGENOMIC
SRR16646134	SAMN22565338	PRJNA689961	human gut metagenome	COV_11-2	PAIRED	METAGENOMIC
SRR16646159	SAMN22565344	PRJNA689961	human gut metagenome	COV_14-2	PAIRED	METAGENOMIC
SRR16646127	SAMN22565367	PRJNA689961	human gut metagenome	COV_23-1	PAIRED	METAGENOMIC
SRR16646107	SAMN22565389	PRJNA689961	human gut metagenome	COV_30-2	PAIRED	METAGENOMIC
SRR16646109	SAMN22565387	PRJNA689961	human gut metagenome	COV_29-2	PAIRED	METAGENOMIC
SRR16646157	SAMN22565345	PRJNA689961	human gut metagenome	COV_15-1	PAIRED	METAGENOMIC
SRR16646091	SAMN22565404	PRJNA689961	human gut metagenome	COV_42	PAIRED	METAGENOMIC
